# Supplementary material for: Predicting the intention and adoption of wearable payment devices using hybrid SEM-neural network analysis
Source: Sci Rep. 2023 Jul 11;13:11217. doi: 10.1038/s41598-023-38333-0 (PMC10336046; doi:10.1038/s41598-023-38333-0)
Supplement: Supplementary file 2 — Supplementary Information 2. [file 41598_2023_38333_MOESM2_ESM.csv]

ID	Gender	Age	Ethnicity	Marital_S	Education	Income	Living_Area	PU1	PU2	PU3	PU4	PU5	PE1	PE2	PE3	PE4	PE5	PE6	SI1	SI2	SI3	SI4	SI5	FC1	FC2	FC3	FC4	FC5	CM1	CM2	CM3	CM4	TR1	TR2	TR3	TR4	TR5	TR6	IWP1	IWP2	IWP3	IWP4	IWP5	IWP6	AWP1	AWP2
1001000000	1	1	2	1	5	1	1	5	5	5	5	5	5	5	5	5	5	5	5	5	5	5	5	5	5	5	5	5	5	5	5	5	5	5	5	5	5	5	7	7	7	7	7	7	1	6
1001000000	1	2	2	1	3	1	1	5	3	3	3	5	3	2	3	5	3	4	4	2	1	1	1	4	3	2	3	2	4	4	3	3	1	2	3	2	2	2	7	7	7	7	7	7	0	1
1001000000	1	2	2	1	2	1	1	5	5	5	4	4	4	3	5	3	4	4	3	4	5	3	3	5	3	3	3	3	4	4	5	4	5	4	4	4	4	3	5	5	7	7	6	6	0	1
1001000000	1	2	3	1	2	1	1	3	3	3	3	3	5	3	3	3	3	3	3	3	3	3	3	3	4	3	3	3	3	3	3	3	3	3	3	3	3	3	4	4	4	4	4	4	0	1
1001000000	1	2	4	1	2	1	1	3	3	3	3	3	3	3	3	3	3	3	3	3	3	3	3	3	3	3	3	3	3	3	3	3	3	3	3	3	3	3	4	4	4	4	4	4	0	0
1001000000	1	2	2	1	3	1	1	4	5	4	5	4	4	5	5	5	5	5	5	5	5	2	5	5	5	5	5	5	5	5	5	5	5	5	5	5	5	5	7	7	7	7	7	6	0	3
1001000000	1	2	2	1	3	1	2	4	4	3	5	3	3	4	4	5	5	3	4	2	2	2	2	3	4	2	3	3	3	2	2	2	2	5	5	5	3	5	7	6	5	5	5	3	0	1
1001000000	2	2	2	1	2	1	1	5	4	5	5	5	5	5	5	5	5	3	3	3	2	2	2	3	4	5	4	4	3	3	4	5	3	5	5	4	2	5	7	4	6	6	6	5	0	1
1001000000	1	3	1	1	2	2	1	5	5	5	5	5	5	5	5	3	3	5	3	3	5	5	3	5	3	2	3	5	3	3	3	3	3	3	3	5	4	5	5	7	7	7	7	7	1	3
1001000000	2	2	2	1	3	2	1	4	4	4	4	4	4	4	4	4	4	4	4	4	4	4	4	4	4	4	4	4	4	4	4	4	4	4	4	4	4	4	6	6	6	6	6	6	1	3
1001000000	2	2	2	1	3	1	1	4	4	4	4	4	4	4	4	4	4	4	4	4	5	2	1	4	5	5	5	5	5	5	5	5	5	5	5	5	5	5	7	7	7	7	7	7	1	1
1001000000	1	1	4	1	1	1	1	5	4	4	5	5	3	4	4	4	4	5	3	3	4	4	4	4	4	4	4	4	3	4	4	4	3	3	3	3	4	3	5	6	5	6	5	5	0	1
1001000000	1	2	2	1	3	1	1	4	2	2	4	2	2	2	3	2	2	2	5	4	4	2	3	4	4	3	4	2	2	3	2	4	3	4	3	2	2	2	4	6	6	5	5	6	1	2
1001000000	2	2	2	1	3	2	1	3	4	3	4	5	5	4	4	4	4	4	3	3	3	2	2	4	4	4	3	3	3	3	3	3	4	4	3	4	3	4	6	6	5	5	5	5	0	0
1001000000	1	3	3	1	2	1	1	3	3	3	3	4	3	4	3	3	3	4	3	3	3	3	4	4	3	3	4	3	3	3	3	4	3	3	3	3	4	3	6	5	4	4	4	5	0	0
1001000000	1	2	2	1	4	1	1	4	4	4	5	4	4	4	4	4	4	4	4	4	4	4	4	4	4	4	4	4	4	5	4	4	4	4	4	4	4	4	5	5	5	5	5	5	0	0
1001000000	2	2	3	1	3	1	1	5	5	5	5	5	5	5	5	5	5	5	5	5	5	5	5	5	5	5	5	5	5	5	5	5	5	5	5	5	5	5	7	7	7	7	7	7	1	3
1001000000	1	2	2	1	3	1	1	5	3	5	5	5	5	5	5	5	5	5	3	3	2	1	1	5	5	3	1	2	4	5	5	5	5	5	5	5	3	3	7	7	7	7	7	7	0	1
1001000000	1	2	2	1	3	1	1	4	3	4	4	4	3	3	4	3	4	3	4	4	3	4	3	4	3	3	4	2	4	3	4	3	4	4	4	4	3	4	4	5	4	5	4	5	0	2
1001000000	2	1	3	1	2	1	1	3	3	3	3	3	2	2	3	3	3	2	2	3	2	2	3	3	3	2	3	2	3	3	3	3	1	2	2	2	2	2	3	4	4	4	3	3	0	0
1001000000	2	2	3	1	3	1	1	5	5	5	5	5	5	5	5	5	5	5	5	5	5	5	4	5	4	4	4	4	5	5	5	5	5	5	5	5	5	5	7	7	7	7	7	7	1	2
1001000000	2	2	2	1	3	1	1	4	4	3	3	4	5	5	5	5	5	4	4	3	3	2	5	5	4	5	5	5	2	4	4	4	4	4	4	4	3	4	7	7	7	7	7	6	1	4
1001000000	2	5	3	2	2	2	1	4	4	4	4	4	5	5	5	4	4	4	4	4	4	4	4	4	4	4	4	4	4	4	4	4	4	4	4	4	4	4	6	6	6	6	6	6	1	1
1001000000	1	2	2	1	3	2	1	4	4	5	4	4	4	5	4	4	2	4	4	2	4	2	4	4	5	2	4	4	2	5	2	4	4	4	4	2	1	1	2	5	4	1	2	2	1	1
1001000000	2	2	3	1	3	1	1	5	3	4	5	4	5	5	5	4	5	4	2	4	4	3	4	4	4	4	4	5	2	2	4	3	4	3	4	3	4	3	6	5	6	4	6	5	1	1
1001000000	2	1	2	1	3	1	1	3	3	3	4	3	3	3	3	3	3	3	3	3	3	4	3	3	3	3	3	3	3	3	3	3	3	3	3	3	3	3	4	5	4	4	5	4	1	1
1001000000	1	1	2	1	3	1	1	3	3	3	3	3	2	3	4	3	3	3	3	4	4	4	4	3	3	3	4	4	4	4	4	4	4	4	3	4	5	3	5	5	4	5	5	5	0	2
1001000000	2	2	3	1	1	1	1	4	4	4	4	4	4	4	4	4	4	4	3	3	3	4	3	3	3	3	3	4	3	3	3	3	3	4	4	4	3	4	5	5	5	5	5	5	0	0
1001000000	2	1	2	1	3	1	1	4	4	3	4	4	4	4	4	4	3	3	3	3	3	2	2	2	1	2	3	3	3	3	3	3	3	3	3	3	4	3	5	4	5	3	3	3	0	0
1001000000	2	2	2	1	2	1	1	3	3	3	4	3	3	3	4	4	4	4	4	4	5	5	5	4	3	3	4	3	3	4	4	4	5	4	5	4	4	4	5	5	4	5	5	5	0	0
1001000000	1	1	2	1	2	2	1	4	4	2	4	4	4	4	4	4	4	4	4	4	4	2	3	4	3	4	4	4	4	4	4	4	5	4	4	4	4	5	5	6	4	7	5	7	0	2
1001000000	1	2	3	1	2	1	1	4	3	5	3	5	2	4	5	4	5	5	4	4	4	5	4	3	4	3	3	3	4	3	5	1	1	1	5	4	4	4	5	5	5	7	4	3	0	0
1001233386	1	2	2	1	3	1	2	4	4	4	5	4	4	4	4	4	5	5	3	2	2	2	2	3	4	4	4	3	5	5	5	4	4	4	3	3	4	3	5	6	6	6	6	5	1	1
1001233386	1	3	1	1	3	1	1	5	5	5	5	4	5	4	5	5	5	5	3	3	3	3	4	4	4	3	3	4	4	4	4	4	4	4	4	4	4	4	6	6	6	6	6	6	1	2
1001233386	1	1	3	1	2	1	1	4	3	4	5	5	3	3	5	5	5	5	3	3	3	4	2	3	3	3	3	1	3	3	3	5	5	5	5	5	4	2	7	4	7	7	7	3	0	0
1001233386	1	2	2	1	3	1	1	5	5	5	5	5	5	5	5	5	5	5	3	3	4	3	4	4	4	4	4	4	4	4	4	4	4	4	4	4	4	4	5	5	5	5	5	5	1	1
1001233386	2	2	2	1	3	1	1	5	5	5	5	5	5	5	5	5	5	5	5	3	4	4	4	5	5	5	5	5	5	5	5	5	4	4	4	4	4	4	6	6	6	6	6	6	1	1
1001233386	2	2	4	1	3	1	1	5	5	5	5	5	5	5	5	5	5	5	5	5	5	4	4	4	4	4	4	4	4	4	4	5	4	4	4	4	4	4	6	6	6	6	6	6	1	1
1001233386	1	2	4	1	3	1	1	5	5	5	5	5	5	5	5	5	5	5	4	3	4	4	4	4	4	4	4	4	4	4	4	4	4	4	4	4	4	4	6	5	5	5	5	6	1	1
1001233386	2	2	3	1	3	1	1	5	5	5	5	5	5	5	5	5	5	5	5	5	5	3	3	4	4	4	4	4	4	4	4	4	4	4	4	4	4	4	5	5	5	5	5	5	1	2
1001233386	2	2	4	1	3	1	1	5	5	5	5	5	5	5	5	5	5	5	4	4	4	4	4	4	4	4	4	5	5	5	5	5	5	4	4	4	4	4	6	6	6	6	6	6	1	2
1001233386	2	2	1	1	1	1	1	5	5	5	5	5	5	5	5	5	5	5	5	5	5	5	2	5	5	5	5	5	5	5	5	5	5	5	5	5	5	5	7	7	7	7	7	7	1	1
1001233386	1	2	2	1	3	1	1	4	4	4	5	5	5	4	5	5	4	5	3	3	3	3	3	3	4	4	4	3	4	4	4	4	4	4	4	4	4	4	6	6	6	6	6	6	1	1
1001233386	1	1	2	1	3	1	2	4	5	5	5	5	5	5	5	5	5	5	2	3	3	2	2	4	4	4	4	3	5	5	5	4	3	3	3	3	4	4	7	7	6	6	6	6	1	2
1001233386	2	2	2	1	3	1	2	5	5	4	4	5	4	4	4	4	4	5	1	1	2	2	2	4	4	4	4	4	4	4	4	4	2	2	2	3	4	3	7	7	7	7	7	7	0	0
1001233386	2	2	1	1	3	1	1	4	4	4	4	4	4	4	4	5	4	5	4	4	4	4	4	4	4	4	4	4	4	4	4	4	4	4	4	4	4	4	6	6	6	6	6	6	1	1
1001233386	1	2	1	1	3	1	1	5	5	4	5	4	4	5	4	5	5	5	4	4	2	1	1	1	3	3	4	2	2	2	4	4	5	5	5	5	5	5	7	7	7	7	6	6	0	0
1001233386	2	2	1	1	3	1	1	4	5	5	5	5	5	5	5	5	5	5	4	4	4	4	4	4	4	4	4	4	4	4	4	4	4	4	4	4	4	4	6	5	6	7	6	6	1	2
1001233386	1	2	1	1	3	1	1	5	5	5	5	5	5	5	5	5	5	5	4	4	3	4	4	5	5	5	5	5	5	5	5	5	5	5	5	5	5	5	7	5	6	6	7	6	1	3
1001539449	1	2	2	1	2	1	1	4	5	4	4	5	5	4	4	3	4	3	3	3	5	5	4	3	4	5	2	3	4	4	5	3	4	4	1	3	4	3	3	5	5	5	6	5	1	3
1001542707	1	2	2	1	3	1	2	4	4	4	5	5	5	5	5	5	5	5	5	5	4	4	4	5	5	5	5	5	5	5	5	4	4	4	5	5	5	5	5	5	6	6	6	5	1	6
1001542707	1	2	2	1	3	1	1	4	4	4	4	4	4	5	5	5	5	4	3	3	4	4	3	4	4	4	3	4	4	4	4	5	5	4	4	5	5	4	5	6	5	6	5	5	1	4
1001542707	1	1	2	1	3	1	1	4	4	4	3	3	4	3	3	4	3	3	3	3	4	4	3	4	4	3	3	3	4	4	4	3	3	4	4	4	4	3	5	4	5	4	5	4	1	2
1001542707	1	2	2	1	2	2	2	4	3	4	5	4	3	4	5	4	4	3	5	4	3	4	5	5	4	4	3	3	4	4	3	3	5	4	3	4	4	5	6	6	4	5	6	6	1	2
1001542707	2	2	2	1	3	1	1	5	5	5	5	5	5	5	5	5	5	5	5	5	5	5	3	4	4	5	5	5	5	5	5	5	4	4	4	4	4	4	6	6	7	7	7	7	1	3
1001542707	1	2	2	1	3	1	1	4	5	4	4	4	3	4	3	3	4	3	3	5	3	2	4	4	3	4	3	5	5	4	4	3	4	4	4	5	3	5	6	5	6	5	5	5	0	0
1001542707	1	2	2	1	3	1	1	5	4	3	3	4	3	2	3	3	4	4	3	4	3	4	3	5	4	3	3	4	3	5	3	4	3	4	4	2	5	4	5	6	6	6	5	4	1	3
1001542707	1	2	2	1	3	1	1	4	4	4	4	4	4	4	4	4	4	4	4	4	4	4	4	4	4	4	4	4	4	4	4	4	4	4	4	4	4	4	6	6	6	6	6	6	0	0
1001542707	1	2	2	1	4	1	1	5	5	5	5	5	5	5	5	5	5	5	5	5	5	5	5	5	5	5	5	5	5	5	5	5	5	5	5	5	5	5	7	7	7	7	7	7	1	0
1001542707	1	2	2	1	3	1	1	4	4	4	5	4	4	4	4	5	3	3	4	4	4	4	4	4	3	3	4	3	3	3	4	5	3	3	3	3	4	3	4	4	6	4	4	5	1	1
1001542707	1	2	2	1	4	1	1	4	4	4	4	5	4	4	4	4	4	4	2	2	4	4	4	3	4	4	4	4	4	3	2	4	4	4	2	2	4	4	6	6	6	6	6	5	0	2
1001542707	1	2	2	1	3	1	1	5	5	4	5	5	5	4	5	5	5	4	4	4	5	5	4	5	4	5	4	4	4	3	5	5	4	4	5	4	3	4	7	6	7	6	7	7	1	2
1001542707	1	2	2	1	3	1	1	3	3	3	3	3	3	3	3	3	3	3	4	3	3	3	4	4	3	3	3	4	3	3	3	3	4	3	4	3	3	3	4	5	5	5	5	4	0	1
1001542707	2	2	2	1	2	1	1	4	4	4	4	4	5	5	5	5	4	4	5	5	5	3	5	5	5	5	5	5	5	4	4	4	3	3	3	4	4	4	6	7	7	7	7	7	1	1
1001542707	1	2	2	1	2	1	1	3	3	4	4	3	3	3	4	4	3	4	4	4	3	3	3	3	4	4	4	3	4	4	4	3	4	4	3	3	3	4	5	5	4	6	4	5	1	2
1001542707	1	2	2	1	3	1	1	4	4	4	4	4	4	4	4	3	4	4	4	4	2	2	2	3	2	3	3	4	4	4	4	4	4	4	4	4	4	4	5	5	6	6	6	6	0	0
1001542707	1	2	2	1	3	1	1	4	4	4	4	4	4	4	5	3	5	4	4	5	3	5	4	5	4	4	4	4	5	4	5	4	5	5	4	4	3	4	5	6	6	5	5	5	0	0
1001643267	2	2	2	1	2	1	1	5	5	5	5	5	5	5	5	5	5	5	1	1	3	3	2	3	4	4	4	3	5	5	5	4	4	4	4	3	4	5	5	7	7	7	7	6	0	1
1001643267	2	1	2	1	1	1	1	4	4	5	5	5	4	4	5	4	5	4	5	4	5	3	4	5	3	5	4	4	3	5	4	3	4	4	5	5	4	4	7	5	5	5	6	6	1	3
1001643267	1	5	2	2	3	6	1	5	5	5	5	5	5	5	5	5	5	5	5	5	3	4	5	5	5	5	3	3	5	5	4	4	3	3	2	2	3	2	5	4	7	7	7	7	1	2
1001643267	2	5	2	2	2	2	1	5	5	5	5	5	5	5	5	5	5	5	5	5	5	5	5	5	5	5	5	5	5	5	5	5	5	5	5	5	5	5	7	7	7	7	7	7	1	4
1001643267	1	1	2	1	3	3	2	4	4	4	4	4	4	4	4	4	4	5	5	5	5	5	5	4	4	4	4	4	4	4	4	4	4	4	4	4	4	4	6	6	5	5	5	5	0	3
1001643267	2	5	2	2	1	2	1	3	5	5	5	5	5	5	5	5	5	5	5	5	5	5	5	5	5	5	5	5	5	5	5	5	5	5	5	5	5	5	7	7	7	7	7	6	1	4
1001643267	2	4	2	2	3	1	1	5	5	5	5	5	5	5	5	5	5	5	5	5	5	4	5	5	5	5	5	5	5	5	5	5	5	5	5	5	5	5	7	7	7	7	7	7	1	3
1001643267	1	4	2	2	2	5	1	4	4	4	4	4	4	4	4	4	4	4	4	4	4	4	4	4	4	4	4	4	4	4	4	4	4	4	4	4	4	4	5	6	6	6	6	6	1	4
1001643267	2	4	2	2	2	4	1	4	4	3	4	4	4	4	4	4	4	5	5	5	4	4	4	4	4	4	4	4	4	5	4	5	4	4	4	4	4	4	6	5	6	6	5	6	0	4
1001643267	2	2	2	1	2	1	1	5	5	5	5	5	5	5	5	5	5	5	5	5	5	3	4	5	4	4	5	5	5	5	5	5	5	5	5	5	5	5	7	7	7	7	7	7	1	2
1001643267	1	3	2	1	3	2	1	3	3	3	4	4	4	4	4	4	4	4	3	3	3	3	2	3	3	3	3	3	3	4	4	3	2	3	2	3	3	3	4	4	4	4	4	4	0	1
1001643267	1	3	2	1	4	3	1	4	4	4	4	3	3	4	3	4	4	4	4	3	3	3	4	4	3	3	4	4	4	4	4	4	3	3	4	3	4	3	6	5	5	6	4	4	1	4
1001643267	1	2	2	1	3	2	1	5	4	4	4	5	5	4	4	4	4	5	4	3	3	2	1	3	4	4	3	3	4	5	4	4	3	3	3	3	3	3	5	6	6	5	5	5	0	0
1001643267	1	2	2	1	3	1	1	5	5	5	5	5	5	5	5	5	5	5	5	5	5	5	5	5	5	5	5	5	5	5	5	5	5	5	5	5	5	5	7	7	7	7	7	7	1	3
1001643267	2	2	2	1	3	1	1	1	1	4	1	1	5	5	4	5	5	5	3	3	5	5	5	4	5	5	4	4	3	4	4	4	4	4	3	4	3	4	7	6	7	7	7	7	0	0
1001643267	2	3	4	1	3	5	1	5	2	3	5	4	5	4	4	4	4	5	4	3	3	2	1	3	5	4	4	4	4	4	4	4	3	3	3	4	4	4	7	5	6	6	6	6	0	0
1001643461	1	4	2	1	2	2	1	3	3	3	3	3	3	3	3	3	3	3	3	3	3	3	3	3	3	3	3	3	3	3	3	3	3	3	3	3	3	3	4	4	4	4	4	4	0	1
1001643461	2	5	2	2	1	1	1	3	3	3	3	4	1	2	2	2	2	3	3	4	4	3	3	3	3	3	4	3	3	4	3	3	4	3	2	3	3	4	3	3	4	3	3	3	1	2
1001643461	1	1	2	1	2	1	2	4	4	4	5	4	4	3	4	3	3	3	4	4	3	3	2	5	4	3	3	3	3	4	3	3	3	3	4	3	3	4	5	4	4	5	5	4	1	6
1001643461	2	2	2	1	2	1	2	5	5	4	5	5	4	4	5	5	4	4	4	4	5	5	3	5	3	3	4	4	5	4	5	5	5	5	5	4	5	4	6	7	7	6	6	7	1	1
1001643461	1	2	2	1	2	2	2	4	5	5	4	4	5	5	5	4	5	4	5	5	5	5	4	5	5	4	4	5	5	5	4	4	5	4	5	4	5	4	7	6	6	6	7	7	0	2
1001643461	1	1	2	1	2	1	1	4	4	4	4	4	4	4	5	3	4	4	3	3	4	4	4	3	4	4	3	4	4	4	3	4	3	3	4	4	3	3	5	6	5	5	4	6	0	1
1001643461	2	1	2	1	2	1	1	4	5	5	5	4	4	4	4	4	3	5	2	3	4	4	4	4	3	4	4	4	4	3	4	4	3	4	3	3	4	4	5	5	5	4	5	5	0	1
1001643461	2	4	2	2	3	3	1	3	3	2	2	3	3	3	3	3	3	2	2	2	2	2	2	1	1	1	2	2	3	3	3	4	5	5	5	5	5	4	6	6	5	4	5	4	0	0
1001643461	1	3	2	1	3	2	1	5	5	5	5	5	5	5	5	5	5	5	5	4	5	3	3	4	4	4	4	4	4	4	4	4	4	4	4	5	4	4	5	5	5	5	5	5	0	2
1001643461	2	3	2	1	3	2	1	5	5	5	5	4	5	5	5	4	5	5	5	5	3	3	4	5	5	5	5	4	5	5	5	5	5	4	4	4	4	4	7	7	7	7	7	7	1	6
1001643461	2	2	2	1	3	1	1	5	5	5	5	4	5	4	4	5	5	5	5	4	5	3	3	4	4	4	5	4	5	5	5	5	5	5	5	5	5	4	6	7	7	7	7	7	1	3
1001643461	2	5	2	2	2	4	1	5	5	3	5	5	5	5	5	5	5	5	3	3	5	4	3	3	5	5	5	5	5	5	5	5	4	4	4	5	4	5	7	7	7	6	6	6	1	5
1001643461	1	4	2	1	3	2	1	5	5	5	5	5	4	4	4	4	4	4	5	5	5	5	4	4	4	5	5	4	5	4	5	4	4	5	5	4	4	5	6	6	6	6	6	6	1	3
1001643461	2	2	2	1	2	1	1	5	5	5	5	5	5	5	5	5	5	5	5	5	5	5	5	5	5	5	5	5	5	5	5	5	5	5	5	5	5	5	7	7	7	7	7	7	1	2
1001643461	2	2	2	1	2	1	2	4	4	3	4	5	4	5	4	4	4	4	5	4	4	2	2	3	2	3	3	3	3	4	4	2	4	4	5	4	4	4	6	6	6	6	5	5	0	0
1001643461	1	1	2	1	1	1	2	2	5	5	2	4	4	4	4	5	3	3	5	2	2	5	2	2	5	3	3	3	3	2	2	4	5	2	1	1	5	4	4	7	3	5	5	5	0	0
1001643461	1	2	2	1	3	1	1	5	5	5	5	5	5	5	5	5	5	5	5	5	5	5	5	5	5	5	5	5	5	5	5	5	5	5	5	5	5	5	6	7	6	6	6	6	1	1
1001643461	2	2	2	1	3	1	1	4	4	3	4	3	5	4	4	4	4	3	3	3	4	3	3	4	5	5	3	3	4	3	3	4	3	3	2	3	3	3	4	4	5	5	4	4	0	1
1001643461	2	2	2	1	3	1	1	3	3	4	3	3	4	4	3	3	3	3	4	3	2	4	3	4	3	3	3	4	3	3	4	4	2	3	4	4	3	3	3	3	5	5	4	4	0	0
1001643461	2	2	2	1	3	1	1	5	4	4	4	3	3	3	4	4	3	3	4	4	3	3	3	3	4	3	3	4	3	4	3	3	4	3	3	4	4	3	4	4	4	4	4	4	0	0
1001643461	1	1	2	1	3	2	1	5	5	5	5	5	5	5	5	5	5	5	4	4	4	3	5	5	5	5	5	5	5	5	5	5	4	4	4	4	5	5	7	7	7	7	7	7	1	6
1001643584	1	3	2	1	3	1	2	5	5	5	5	4	5	5	5	5	5	5	3	4	5	4	4	5	5	5	5	5	4	5	5	5	5	5	4	5	4	5	6	7	6	7	5	4	1	4
1001643584	2	1	2	1	3	1	1	2	2	3	2	3	2	3	3	2	2	3	2	2	2	2	2	2	2	2	2	3	2	2	2	2	2	2	2	3	2	1	2	3	2	3	2	2	0	0
1001643584	2	2	2	1	2	1	1	4	4	3	5	4	4	5	4	3	3	4	3	2	3	2	2	4	3	3	4	4	4	4	4	4	4	4	4	4	3	4	6	6	6	6	6	6	0	0
1001643584	2	2	2	1	3	1	1	5	5	5	5	4	4	4	4	4	4	4	3	4	5	5	4	4	4	4	4	4	4	4	4	4	4	4	4	4	4	4	6	6	7	7	7	6	1	3
1001643584	2	1	2	1	1	1	2	4	5	5	5	4	3	3	3	3	3	4	5	3	2	2	1	3	3	3	2	2	2	2	4	4	2	2	2	2	2	3	3	4	4	4	6	2	1	0
1001643584	2	2	2	1	2	1	2	2	1	2	3	1	2	3	2	2	2	2	4	1	1	1	1	5	2	4	3	1	1	2	3	1	3	1	1	3	2	1	2	5	2	3	3	1	0	0
1001643584	1	2	2	1	3	1	2	4	4	4	4	4	4	4	5	4	4	4	4	4	5	3	1	4	4	4	4	4	3	3	4	4	3	4	3	3	4	3	5	4	7	6	6	4	0	3
1001643584	2	2	2	1	1	1	2	4	4	4	4	4	4	4	4	4	4	4	4	4	4	4	4	4	5	4	4	4	4	4	4	4	4	4	5	4	4	3	4	4	4	4	4	4	0	0
1001643584	1	3	2	1	1	3	1	3	3	3	3	3	3	3	3	3	3	3	3	3	3	3	3	3	3	3	3	3	3	3	3	3	3	3	3	3	3	3	4	4	4	4	5	5	0	3
1001643584	2	2	2	1	1	1	1	3	2	2	4	3	3	5	3	4	3	3	2	2	3	3	2	3	2	2	3	2	3	3	3	3	3	3	2	2	3	2	3	3	4	4	4	3	0	0
1001643584	2	2	2	1	1	2	2	4	4	4	4	4	5	4	4	4	4	4	4	4	4	3	3	4	4	4	4	4	4	4	4	4	4	4	4	4	4	4	5	5	5	5	5	5	0	1
1001643584	2	2	2	1	3	1	2	5	5	5	5	5	5	5	5	4	5	5	5	5	5	5	5	5	3	4	4	5	5	5	5	5	5	5	5	5	5	5	7	4	7	7	7	7	1	3
1001643584	2	2	2	1	3	1	1	3	4	3	3	3	3	3	3	3	3	3	3	3	3	3	2	3	3	3	3	3	3	3	3	3	4	3	3	3	3	3	4	4	4	4	4	5	1	0
1001643584	1	1	2	1	3	1	2	5	5	5	5	5	5	5	5	5	5	5	5	5	3	3	3	4	4	4	4	4	4	4	4	4	4	4	4	4	4	4	5	7	6	6	6	6	1	1
1001643584	2	1	2	1	2	1	1	5	5	5	5	4	4	5	5	5	5	5	3	3	5	5	4	4	4	5	5	5	5	4	5	5	5	4	4	4	4	5	7	7	7	7	7	6	1	6
1001643584	1	2	2	1	3	1	2	2	2	2	2	1	3	2	2	1	3	2	2	1	1	2	3	3	3	3	3	2	3	3	3	2	2	2	1	3	2	1	4	3	3	4	2	4	0	0
1001643584	1	4	2	2	1	5	1	5	5	5	5	5	5	5	5	5	5	5	5	5	5	5	5	5	5	5	5	5	5	5	5	5	5	5	5	5	5	5	7	7	7	7	7	7	1	6
1001644057	2	2	2	1	2	1	1	4	4	4	4	4	4	4	3	4	3	4	4	4	4	3	3	3	4	3	4	4	4	3	4	4	4	3	3	3	4	3	3	4	5	5	4	5	1	2
1001644367	2	1	3	1	3	1	1	3	3	4	5	5	5	5	5	5	4	5	3	3	3	3	3	4	5	4	4	3	4	4	4	5	4	5	4	4	4	4	4	4	5	6	6	6	0	0
1001644367	1	2	3	1	3	1	1	4	5	5	3	4	3	3	4	5	4	1	4	4	4	5	4	4	4	2	4	4	4	4	4	4	4	4	4	4	4	4	5	5	6	7	7	6	0	1
1001644367	1	1	1	1	2	1	1	2	2	2	4	1	5	4	5	5	4	5	3	1	4	1	1	1	3	4	2	5	3	4	2	2	1	1	3	3	5	3	5	4	5	5	5	1	0	1
1001644367	2	1	4	1	2	1	2	5	3	4	5	4	5	5	5	5	5	4	5	5	5	5	3	5	5	4	4	3	5	5	5	5	5	5	5	5	5	5	7	7	7	5	4	4	1	2
1001644367	2	2	3	1	3	1	1	4	4	3	4	4	4	4	4	5	5	4	4	3	3	2	3	4	2	3	3	3	3	3	4	3	4	3	4	4	4	4	5	5	5	5	5	5	0	1
1001644367	2	2	4	1	1	1	2	3	5	3	5	5	4	4	4	3	4	4	2	2	3	2	1	4	3	3	3	4	3	3	3	3	4	3	5	4	3	2	6	6	5	5	6	1	0	1
1001644367	2	2	3	1	3	1	2	3	3	3	3	3	4	3	3	3	3	3	3	3	3	3	3	3	3	3	3	3	3	3	3	3	3	3	3	3	3	3	4	4	5	4	5	4	0	0
1001644367	2	4	3	2	3	2	1	5	5	4	5	4	5	5	5	5	5	5	4	4	5	3	4	3	3	2	5	4	4	4	4	5	5	5	4	5	5	4	5	5	7	7	6	6	1	1
1001644367	2	2	3	1	2	1	1	5	4	3	5	4	5	4	4	5	4	5	5	4	4	5	3	4	4	3	4	4	4	4	5	4	4	4	4	4	5	3	5	7	7	7	6	6	1	2
1001644367	2	2	3	1	3	1	1	3	3	3	3	3	3	3	3	3	3	3	3	3	3	3	3	3	3	3	3	3	3	3	3	3	3	3	3	3	3	3	4	4	4	4	4	4	0	1
1001644367	1	3	3	1	2	1	2	4	4	4	4	4	4	4	4	3	5	5	4	4	4	3	3	3	3	4	4	4	3	5	5	5	3	3	3	3	3	3	5	4	5	4	4	6	1	2
1001644367	1	2	3	1	1	1	1	5	5	5	5	5	5	5	5	5	5	5	5	5	5	5	5	5	5	5	5	5	5	5	5	5	5	5	5	5	5	5	7	7	7	7	7	7	0	0
1001644367	2	2	1	1	2	1	2	5	5	5	5	5	5	5	5	5	5	4	5	5	4	5	4	3	4	3	3	5	3	4	5	5	5	5	4	5	5	5	7	7	7	7	7	7	1	2
1001644367	1	2	3	1	1	1	2	1	2	3	4	5	1	1	1	1	1	1	1	1	1	1	1	1	1	3	1	1	1	2	1	1	1	1	1	1	1	1	1	1	1	1	1	1	1	1
1001644367	2	2	3	1	3	1	1	5	5	5	4	5	4	4	4	4	5	4	4	4	4	4	3	4	4	4	3	3	3	4	4	4	4	3	4	4	3	3	5	4	4	4	7	5	1	1
1001644367	2	3	3	1	4	1	1	5	5	5	5	5	5	5	5	5	5	5	5	5	5	5	5	5	5	5	5	5	4	4	4	4	4	4	4	4	4	4	7	7	7	7	7	7	1	6
1001644367	1	2	3	1	2	2	1	1	1	1	1	5	5	5	5	5	5	5	5	5	5	4	3	5	5	5	5	5	5	5	5	5	5	5	5	5	5	5	7	7	7	7	7	7	0	1
1001644367	1	2	3	1	1	1	1	4	4	5	5	5	2	4	4	4	2	2	3	3	2	3	3	4	3	4	4	5	5	4	3	4	3	3	4	4	3	3	5	3	5	4	5	4	0	0
1001644367	1	2	2	1	2	1	1	4	3	3	5	3	5	5	5	5	5	5	5	3	3	3	1	3	3	5	5	5	5	5	5	5	3	4	5	5	5	5	7	7	7	7	7	7	1	3
1001644367	1	2	3	1	1	1	2	5	5	5	5	5	5	5	5	5	5	5	5	5	5	5	5	5	5	5	5	5	5	5	5	5	5	5	5	5	5	5	1	1	2	1	4	1	1	1
1001644908	2	2	2	1	3	1	2	4	4	4	4	4	4	4	5	4	4	4	3	3	4	5	4	4	4	4	4	4	4	4	4	4	4	4	4	4	4	4	6	6	6	5	5	5	1	1
1001645557	2	2	4	1	3	1	1	5	5	5	5	5	5	5	5	5	5	5	5	5	5	5	5	5	5	5	5	4	4	5	5	5	5	5	5	5	5	5	7	7	7	7	6	7	0	4
1001645557	2	3	2	1	3	2	1	4	4	4	5	4	3	3	5	4	3	5	3	4	3	5	4	3	4	4	4	3	3	5	4	3	5	4	3	4	3	5	5	6	4	4	4	3	1	1
1001645557	2	1	4	1	3	1	1	5	5	4	5	5	4	4	4	4	4	4	3	3	4	4	4	4	5	5	4	4	4	5	5	4	4	4	4	3	3	4	5	6	7	6	7	6	1	3
1001645557	1	2	4	1	3	1	1	4	4	4	4	3	5	4	3	4	4	4	3	3	4	3	3	3	3	4	3	3	3	4	3	3	3	5	3	4	3	3	5	6	4	5	4	6	0	0
1001645557	1	3	4	1	2	2	1	4	4	3	4	3	4	4	3	4	4	4	2	2	4	3	3	4	5	2	4	3	5	4	4	4	4	4	5	4	3	4	6	5	7	4	6	4	1	2
1001645557	2	2	1	1	3	6	1	4	5	3	4	3	4	4	3	3	3	3	4	5	3	4	4	4	4	4	4	4	4	3	4	4	3	5	4	4	4	3	4	5	6	5	4	6	1	6
1001645557	1	2	4	1	3	1	2	4	4	4	4	3	3	3	3	3	2	2	2	2	4	3	2	5	1	3	4	3	3	3	2	5	5	3	2	3	2	3	6	3	2	6	3	7	1	1
1001645557	2	2	4	1	3	1	1	5	5	5	5	5	5	5	5	5	5	5	5	5	5	5	5	5	5	5	5	5	5	5	5	5	5	5	5	5	5	5	7	7	7	7	6	6	0	1
1001645557	2	2	4	1	2	1	1	3	3	3	3	3	3	3	3	3	3	3	3	3	3	3	3	3	3	3	3	3	3	3	3	3	3	3	3	3	3	3	4	4	4	4	4	4	0	1
1001645557	2	2	1	1	3	1	1	4	4	3	4	3	5	5	4	5	4	5	3	3	4	4	4	3	5	5	4	4	4	4	4	4	5	5	5	5	5	5	7	6	6	6	6	6	1	2
1001645557	2	2	3	1	3	1	1	5	5	2	2	3	4	4	4	4	4	5	2	2	1	1	1	4	5	5	4	4	4	4	2	3	4	4	4	4	3	3	5	5	5	5	5	6	1	1
1001645557	2	2	2	1	3	1	1	4	4	4	4	4	4	4	4	4	4	4	4	4	4	4	3	3	3	3	4	4	4	4	4	4	3	3	3	3	3	3	5	5	5	4	5	5	1	1
1001645557	1	2	4	1	1	1	1	2	2	3	2	2	3	2	4	4	4	3	3	2	1	1	1	2	1	1	3	2	2	2	2	2	1	3	3	3	2	3	3	5	4	3	2	2	0	0
1001645557	2	2	3	1	3	1	1	4	5	2	4	5	2	4	4	2	4	4	2	4	4	4	4	5	2	4	4	2	4	2	4	4	4	4	2	4	4	5	5	5	7	7	6	6	1	1
1001645557	1	2	1	1	3	1	2	4	4	3	4	4	5	5	4	4	4	4	4	4	4	5	4	4	4	4	4	4	4	4	4	3	3	4	4	4	4	4	5	5	5	6	6	6	1	1
1001645557	2	2	4	1	1	1	1	4	5	4	5	5	4	4	4	4	4	5	3	3	5	5	5	4	4	3	4	3	4	5	5	5	4	4	4	4	4	4	6	5	6	5	6	4	1	5
1001645557	2	2	1	1	3	1	2	4	4	4	4	3	4	4	4	4	4	4	4	3	4	3	3	2	4	4	3	4	4	4	4	4	3	3	3	3	3	4	5	6	6	5	5	5	1	3
1001645557	1	2	1	1	3	1	1	5	5	5	5	5	5	5	5	5	5	5	5	5	5	5	5	5	5	5	5	5	5	5	5	5	5	5	5	5	5	5	7	7	7	7	7	7	1	6
1001645853	2	2	3	1	3	1	1	5	4	3	4	4	4	4	4	4	4	4	3	3	2	2	2	2	3	3	3	3	3	2	3	2	3	3	4	4	4	4	5	5	4	4	4	5	0	0
1001646090	1	2	2	1	3	2	1	3	2	3	3	3	3	3	3	3	2	2	2	2	2	2	3	2	2	2	2	3	2	2	2	2	2	2	2	2	2	2	2	2	2	2	2	2	0	1
1001653815	1	1	2	1	2	1	1	4	4	3	5	4	5	4	5	4	5	4	4	5	5	5	4	4	4	5	4	5	4	4	4	5	5	4	5	5	4	5	6	6	7	5	6	5	0	1
1001746547	1	2	2	1	1	2	1	3	4	3	4	3	3	2	5	3	4	3	4	3	3	4	4	3	4	3	3	5	3	3	4	3	3	4	5	4	5	4	4	4	6	5	5	5	1	6
1001746547	1	2	2	1	2	1	1	3	4	3	4	2	3	2	4	3	2	3	3	3	3	2	2	4	4	3	2	4	3	3	4	3	3	3	4	4	3	3	3	4	4	3	4	2	0	1
1001746547	1	2	2	1	1	1	1	4	4	3	4	4	4	4	4	4	4	4	4	3	4	3	3	4	4	4	4	3	4	4	4	4	3	4	4	4	4	4	7	7	7	7	7	7	1	3
1001746547	1	2	2	1	3	1	1	4	4	4	3	4	3	4	3	4	3	3	3	3	3	4	3	3	4	3	3	4	3	3	3	3	3	3	3	3	3	3	4	4	4	4	4	4	1	2
1001746547	2	2	2	1	3	1	1	3	4	3	4	3	4	3	3	3	3	3	3	3	4	4	3	3	3	3	3	3	3	3	3	3	4	4	4	3	3	3	4	4	5	5	5	4	1	1
1001746547	1	2	2	1	2	2	1	3	4	3	5	3	5	5	5	5	4	4	4	4	4	4	4	3	3	5	5	4	4	3	3	4	3	5	4	4	4	5	5	5	5	6	5	4	1	3
1001746547	1	2	2	1	3	1	1	4	4	4	4	4	5	5	5	4	5	4	4	4	4	4	4	4	5	5	4	4	4	4	4	4	4	4	5	4	4	5	6	6	6	6	6	6	0	0
1001746547	1	2	2	1	3	1	1	3	3	3	3	3	3	3	3	3	3	3	3	3	3	3	3	3	3	3	3	3	3	3	3	3	3	3	3	3	3	3	4	4	4	4	4	4	0	0
1001746547	1	1	2	1	1	1	1	4	3	4	3	3	3	3	3	3	3	3	3	3	3	3	3	3	3	3	3	3	3	3	3	3	3	3	3	3	3	3	4	4	5	4	4	4	1	1
1001746547	1	1	2	1	3	1	1	3	3	4	4	2	4	4	3	4	3	3	3	3	3	4	3	3	4	3	3	3	4	3	3	3	4	3	3	3	4	3	4	4	4	4	3	6	0	0
1001746547	2	2	2	1	3	1	1	4	4	4	4	4	4	4	4	4	5	4	4	3	5	5	3	3	3	4	5	4	4	5	5	4	5	4	5	4	4	5	6	6	7	6	5	6	1	2
1001746547	2	2	2	1	3	1	1	4	4	4	4	4	4	4	4	4	4	4	4	4	4	4	4	4	4	4	4	4	4	4	4	4	4	4	4	4	4	4	6	6	6	6	6	6	1	1
1001746547	1	1	2	1	3	1	1	4	3	4	5	2	3	4	3	5	5	4	3	3	2	2	2	3	3	4	3	4	4	4	3	2	3	4	4	4	3	4	6	7	5	3	5	5	1	1
1001746707	2	1	2	1	3	1	1	4	4	3	4	3	4	4	3	4	4	3	4	2	4	4	3	3	4	4	4	3	5	4	4	3	2	2	3	4	4	4	5	5	6	6	5	5	1	1
1001746707	2	2	2	1	3	1	1	4	5	4	4	3	4	4	3	3	4	4	5	4	4	5	4	2	3	4	4	4	3	5	4	4	2	2	2	2	3	4	5	5	6	6	6	4	1	1
1001746707	1	3	2	1	2	1	1	5	5	3	5	4	5	4	4	5	5	5	3	2	2	2	2	3	4	3	4	4	2	3	4	3	3	3	3	3	5	5	6	5	4	6	5	6	1	2
1001746707	2	1	2	1	3	1	2	4	5	1	5	4	4	5	3	4	5	5	4	4	1	1	1	4	4	4	3	3	2	3	4	2	4	4	5	4	3	4	6	6	6	6	6	3	0	0
1001746707	2	2	2	2	3	2	1	3	3	4	4	4	4	4	4	4	4	5	3	2	1	2	2	1	1	1	1	1	1	2	1	1	3	3	3	3	3	3	4	4	4	4	4	4	0	0
1001746707	2	2	2	1	3	1	1	4	4	3	4	4	4	4	5	4	4	4	3	3	3	4	3	4	4	4	4	4	4	4	3	3	4	4	4	4	4	4	4	7	6	6	6	5	0	0
1001746707	2	1	2	1	1	1	1	4	5	4	3	3	4	4	3	3	4	5	5	4	4	3	2	3	3	3	3	3	3	3	3	3	4	3	3	4	4	5	6	6	6	6	6	3	0	1
1001746707	2	2	2	1	3	1	1	4	4	3	4	3	4	4	4	4	4	3	4	3	4	4	4	4	4	2	3	4	4	4	3	3	3	3	3	3	3	4	5	5	5	4	4	5	1	1
1001746808	2	1	2	1	1	1	1	2	1	4	1	5	5	5	5	5	5	5	1	1	2	2	1	5	2	4	5	1	5	2	2	2	5	5	5	5	4	5	5	6	7	7	7	3	0	1
1001746916	1	2	2	1	3	1	1	4	4	4	4	4	4	4	4	4	4	4	4	3	4	3	4	4	4	4	4	4	4	4	4	5	4	3	4	4	4	4	5	6	5	5	5	4	0	0
1001747027	1	2	2	1	3	1	1	3	2	4	4	4	4	4	4	4	4	4	4	4	2	2	2	2	2	2	3	2	2	3	3	3	3	3	3	3	3	4	5	3	5	5	5	5	0	1
1001747104	1	2	2	1	3	2	1	5	4	3	5	5	5	4	4	4	3	3	2	3	5	4	4	3	5	3	2	4	4	4	4	4	5	4	2	3	3	3	5	6	7	7	7	6	1	3
1001747104	1	2	2	1	3	2	1	4	4	4	5	4	4	5	4	4	4	4	4	5	4	4	4	4	5	4	5	4	3	4	4	4	4	4	5	4	4	4	5	5	6	6	6	5	1	1
1001747104	1	2	2	1	3	1	1	4	4	4	4	5	5	4	4	4	4	5	3	3	3	3	3	3	4	4	4	4	4	4	4	4	3	4	4	4	4	3	5	4	5	5	5	5	1	1
1001747104	1	2	2	1	3	2	2	5	4	5	5	5	5	5	5	5	5	4	3	3	4	3	3	4	3	5	4	3	5	4	5	4	5	4	4	5	4	3	5	6	5	6	6	6	0	1
1001747104	1	2	2	1	3	1	1	4	4	3	4	3	5	5	3	4	4	4	3	3	3	5	2	4	4	4	4	4	4	3	3	3	3	3	3	4	4	3	5	5	4	4	4	5	0	1
1001747104	2	1	2	1	3	1	2	4	3	3	4	4	4	4	4	4	3	3	3	3	4	4	3	4	4	3	4	4	4	5	5	4	3	3	3	4	4	3	6	6	7	7	7	6	1	2
1001747104	1	2	2	1	3	1	1	4	3	3	4	4	5	3	4	5	5	4	3	3	4	5	3	4	4	4	4	3	2	3	3	3	3	3	3	3	5	5	5	6	6	5	6	4	1	2
1001747104	2	1	2	1	3	1	1	4	3	4	4	4	4	4	5	3	5	4	5	4	3	4	3	3	3	4	3	3	3	3	3	3	3	3	4	3	5	4	5	5	5	5	6	4	0	0
1001747104	2	2	2	1	2	2	1	4	4	4	4	4	4	4	4	4	4	4	4	4	4	4	4	4	4	4	4	4	4	4	4	4	4	4	4	4	4	4	4	4	4	4	4	4	1	1
1001747104	1	2	2	1	2	1	1	3	3	5	3	3	3	3	3	3	3	3	3	3	3	3	3	3	3	3	3	3	3	3	3	3	3	3	3	3	3	3	4	4	4	4	4	7	1	1
1001747104	1	2	2	1	3	1	2	3	4	3	2	3	3	3	3	3	3	3	3	4	4	4	4	3	3	3	3	3	4	3	3	4	3	3	3	3	4	4	5	4	4	4	4	4	1	1
1001747104	1	1	1	1	2	1	1	5	5	5	5	5	5	5	5	5	5	5	5	5	5	5	5	5	5	5	5	5	5	5	5	4	5	5	4	4	5	4	6	7	6	6	6	6	1	2
1001747104	1	1	2	1	2	1	1	4	5	3	5	4	5	5	5	5	5	5	5	4	5	3	3	4	4	4	4	5	5	5	4	5	5	5	5	5	5	5	7	6	6	6	5	5	1	1
1001747104	1	2	2	1	2	1	1	4	4	4	4	3	4	3	4	4	4	4	2	2	2	2	2	3	3	2	3	3	3	3	3	3	4	3	3	4	3	3	5	6	4	3	4	3	0	0
1001747104	1	2	2	1	2	1	2	4	3	3	3	3	5	4	3	4	2	1	3	2	4	3	4	3	3	3	3	4	3	4	2	3	3	3	3	1	4	3	4	6	3	5	2	4	1	1
1001747609	1	2	3	1	3	1	1	4	4	4	4	3	3	3	3	3	3	4	2	3	2	3	1	2	2	2	2	2	2	3	3	3	3	3	3	3	3	4	5	6	6	5	6	4	0	0
1001747750	1	2	2	1	3	1	1	4	5	3	5	3	4	4	5	4	4	4	3	4	4	4	2	4	4	4	4	3	4	4	3	4	4	4	3	3	4	4	5	4	5	5	5	4	1	1
1001747750	1	2	2	1	3	1	1	5	4	5	5	5	5	5	5	5	5	5	4	4	1	1	1	4	4	2	4	3	3	3	3	3	3	3	3	4	5	5	5	6	6	6	6	6	0	0
1001747750	1	2	2	1	3	2	1	4	4	4	4	5	4	4	3	5	3	4	4	3	4	3	4	5	2	5	4	2	5	5	4	4	4	4	5	4	4	3	5	5	5	5	5	4	0	1
1001747750	1	2	2	2	3	1	1	2	4	3	4	3	3	3	2	2	2	3	2	3	3	1	1	1	4	4	2	2	3	3	3	4	3	3	3	3	3	3	1	7	1	1	1	1	0	0
1001747750	1	2	2	1	3	1	1	4	4	4	5	5	5	5	5	4	4	4	3	3	4	3	3	4	4	4	5	4	4	5	5	4	4	4	4	4	4	4	5	5	6	6	6	6	1	4
1001747750	1	2	2	1	2	1	2	3	4	3	2	4	3	2	4	3	4	3	2	3	4	4	3	2	2	3	4	2	4	2	3	4	3	3	2	4	2	5	5	4	3	6	3	4	1	1
1001747750	1	1	2	1	2	1	1	4	5	5	5	5	4	4	3	4	4	4	3	3	4	3	1	4	3	4	4	3	4	4	4	4	4	3	4	3	3	3	3	5	5	5	5	2	0	1
1001747750	2	2	2	1	3	1	1	4	4	3	5	3	4	4	5	4	4	5	5	4	4	5	3	4	4	4	4	4	4	4	4	4	4	4	4	3	4	4	6	7	6	7	6	5	1	1
1001747750	2	1	2	1	2	1	1	5	5	5	5	5	5	5	5	5	5	5	1	1	1	1	1	1	3	3	3	3	5	5	5	5	4	4	4	5	5	5	7	7	7	7	7	7	0	0
1001747750	1	2	2	1	2	2	1	5	5	4	5	5	4	4	5	5	5	5	3	3	3	3	3	5	3	3	4	4	4	5	5	4	4	4	4	4	4	5	5	7	7	7	7	7	1	3
1001747750	2	2	2	1	3	1	2	3	3	4	4	5	4	4	4	4	4	3	3	3	5	2	2	2	2	3	3	3	3	2	3	4	3	3	2	3	3	4	6	7	4	5	5	5	0	0
1001747750	2	2	2	1	3	1	1	3	4	3	4	4	5	4	4	4	4	3	4	4	3	5	4	4	3	5	5	4	4	3	4	4	5	5	4	3	5	4	5	6	6	4	6	5	0	2
1001747750	1	2	2	1	3	1	2	3	4	4	4	4	5	5	5	4	4	4	3	2	3	3	5	3	2	3	3	3	4	4	3	3	4	4	4	4	4	4	5	6	6	6	5	6	1	3
1001747750	2	2	2	1	2	1	1	5	5	5	5	5	5	5	5	5	5	5	5	5	5	5	4	5	5	5	4	4	5	4	4	5	3	3	3	5	4	3	5	6	7	6	6	6	1	1
1001747750	2	2	2	1	3	2	1	4	4	4	4	4	5	5	5	5	5	5	5	5	4	4	4	3	4	4	4	4	4	4	4	4	4	4	4	4	4	5	7	7	7	7	7	7	0	2
1001747750	1	2	2	1	2	1	2	4	4	4	4	4	4	4	4	5	4	4	4	4	4	4	4	4	4	4	3	4	4	4	4	3	4	3	5	5	4	5	6	6	5	6	6	6	1	3
1001747750	1	2	2	1	3	1	1	4	4	2	4	3	4	5	4	5	5	4	3	2	1	4	4	5	5	5	4	4	3	4	4	4	5	5	2	3	4	5	6	7	6	5	5	5	1	1
1001747750	1	2	2	1	1	1	1	5	4	4	4	4	5	4	5	4	4	5	4	5	2	3	1	2	4	4	4	4	3	4	5	4	4	5	4	5	3	4	7	6	6	6	7	6	0	1
1001747835	1	2	2	1	3	2	1	4	3	4	3	3	4	3	3	4	4	3	3	3	3	3	3	3	4	5	3	4	4	3	3	4	3	4	3	4	4	3	4	5	6	4	5	5	0	2
1001747835	1	1	2	1	3	1	1	5	5	5	4	5	4	4	5	4	4	4	4	5	4	5	4	5	4	4	4	5	3	5	5	4	4	3	3	5	4	4	5	5	6	5	5	6	1	1
1001747835	1	2	2	1	3	2	1	4	3	5	4	4	3	4	4	4	3	4	3	4	3	3	3	2	3	4	2	4	5	4	3	4	3	3	3	4	2	2	5	5	4	3	5	4	1	4
1001747835	2	1	2	1	3	1	1	5	5	4	5	5	4	3	3	3	3	3	3	3	4	4	3	3	4	3	3	3	3	4	5	4	4	4	4	3	4	4	5	5	5	6	6	6	1	1
1001747835	2	4	2	1	1	2	1	5	4	4	4	5	5	5	5	5	5	5	3	3	5	5	5	5	3	4	5	4	5	5	5	5	5	5	5	5	5	5	7	4	7	7	7	7	1	6
1001747835	1	2	2	1	3	2	2	5	5	4	5	5	4	3	3	4	4	4	5	5	5	4	3	4	4	4	3	4	4	3	4	5	4	4	4	3	5	4	6	5	6	5	4	5	1	2
1001747835	1	2	2	1	3	1	1	5	5	5	5	5	5	4	5	5	5	4	5	3	4	5	5	4	4	5	5	4	4	5	3	4	4	4	4	3	5	4	5	5	6	6	7	7	1	3
1001747835	2	1	2	1	3	1	1	4	3	4	3	4	4	3	3	3	3	3	3	4	3	4	3	3	3	3	3	4	3	3	3	3	3	4	3	4	3	4	5	6	4	5	5	6	1	1
1001747835	1	2	1	1	1	3	1	4	4	4	3	4	4	2	4	4	3	4	4	2	3	5	5	1	5	5	5	3	5	2	2	5	5	4	5	5	4	5	6	5	5	4	4	4	0	4
1001747835	1	2	2	1	3	2	1	5	5	5	5	5	5	5	5	5	5	5	5	3	4	2	5	4	4	4	4	5	3	5	3	4	2	2	5	5	2	3	4	7	7	7	5	5	1	6
1001747835	1	2	2	1	3	1	1	4	4	4	4	2	5	4	4	4	4	4	4	2	2	3	1	2	4	5	4	4	5	5	4	4	2	2	2	3	4	3	6	5	6	6	5	6	0	0
1001747835	1	2	2	1	3	1	1	5	5	5	5	5	5	5	5	5	5	5	5	5	5	5	5	5	5	5	5	5	5	5	5	5	3	5	2	3	4	4	6	6	6	6	6	6	0	5
1001747835	1	2	1	1	3	2	1	5	5	5	5	5	5	5	5	5	5	5	5	5	5	5	5	5	5	5	5	5	5	5	5	5	5	5	5	5	5	5	7	4	3	4	5	3	0	1
1001747835	1	2	2	1	3	1	1	3	3	3	3	3	3	3	3	3	3	3	3	3	3	3	3	3	3	3	3	3	3	3	3	3	3	3	3	3	3	4	6	6	6	6	6	6	1	1
1001747835	1	2	2	1	4	4	1	4	5	5	4	5	4	5	4	4	4	4	5	4	4	4	4	4	5	4	4	4	5	5	4	5	4	4	3	3	3	3	6	5	6	5	5	6	1	6
1001748001	2	1	2	1	3	2	1	5	4	5	5	4	5	5	5	5	5	5	3	4	5	5	5	5	5	5	5	5	5	5	5	5	4	5	4	4	4	4	6	6	6	6	6	6	1	6
1001748558	1	2	2	1	3	1	1	5	5	4	5	5	5	4	5	4	4	5	4	4	4	3	3	5	5	3	3	3	4	4	4	4	5	5	5	5	5	5	5	6	6	6	7	5	0	1
1001748558	1	2	2	1	3	1	1	4	5	5	4	5	4	4	5	5	4	5	3	3	4	3	4	4	4	4	3	4	4	4	5	4	4	4	4	4	4	4	7	6	6	6	5	5	1	6
1001748558	2	2	2	1	3	1	1	5	5	5	5	5	5	5	5	5	5	5	4	4	4	4	3	4	4	4	4	4	4	4	4	4	4	4	4	4	4	4	6	7	7	7	7	7	1	1
1001748558	2	2	2	1	3	2	1	5	3	4	5	5	4	4	5	5	5	5	5	5	5	5	5	5	5	5	5	5	5	5	5	5	5	5	5	5	5	5	7	7	7	7	7	7	1	1
1001748558	1	1	2	1	1	1	1	5	4	4	3	3	5	3	4	3	2	5	3	2	2	2	1	3	4	2	3	3	2	2	3	3	3	3	4	2	2	5	4	4	4	3	4	4	1	1
1001748558	1	2	2	1	3	1	1	5	5	5	5	5	5	5	5	5	5	5	3	3	3	3	3	4	4	4	4	4	5	5	5	5	5	5	5	5	5	5	7	7	7	7	7	7	1	1
1001748558	1	2	2	1	3	1	1	4	4	4	4	4	4	4	4	4	4	4	4	4	4	4	3	4	4	4	4	4	4	4	4	5	4	4	4	4	4	4	6	6	6	6	5	6	1	1
1001748558	1	2	2	1	3	1	1	4	5	4	4	5	5	5	5	5	4	4	3	4	2	2	2	2	2	2	2	2	4	4	4	4	4	4	4	4	5	5	7	6	6	6	6	7	0	0
1001748558	1	2	2	1	3	1	1	4	3	4	5	4	5	4	4	4	4	4	4	4	2	2	2	4	4	4	4	3	2	2	4	4	4	4	4	4	5	4	6	7	7	6	6	6	0	0
1001748558	1	2	2	1	3	1	1	5	5	5	5	5	5	5	5	5	4	4	4	3	2	2	2	4	4	4	3	4	4	4	4	3	3	4	3	4	4	4	6	6	6	6	6	5	0	1
1001748558	1	2	2	1	3	1	1	4	3	3	3	4	4	5	4	4	3	3	3	4	3	3	4	4	4	4	5	4	4	5	4	4	4	4	3	4	4	3	5	4	5	5	4	4	0	1
1001748558	1	2	2	1	3	1	1	4	3	4	4	4	4	4	5	4	4	4	4	4	4	3	3	3	4	4	4	4	4	3	4	3	3	3	3	4	4	4	5	5	5	6	6	6	0	1
1001748558	1	2	2	1	3	2	1	5	5	5	5	5	5	5	5	5	4	4	4	4	3	4	4	5	3	4	4	3	5	4	5	4	5	4	4	4	5	4	6	6	6	7	7	5	0	1
1001748558	1	2	2	1	3	1	2	5	4	4	4	4	5	4	4	4	4	5	5	4	5	4	4	4	4	4	4	3	4	5	4	4	4	5	3	4	4	4	6	5	6	6	5	6	1	3
1001748558	1	2	2	1	3	1	2	3	2	2	3	3	4	3	3	3	3	3	3	2	1	2	4	3	5	5	4	3	4	5	4	3	5	4	2	5	4	3	7	7	7	6	7	6	0	3
1001748558	1	1	2	1	1	1	1	3	3	3	4	4	4	3	4	4	4	4	3	4	4	3	2	3	4	4	3	4	4	4	3	3	4	4	3	4	3	4	4	4	5	5	4	4	0	0
1001849311	2	2	2	1	3	2	1	4	5	4	4	4	5	3	3	4	5	5	5	3	4	4	4	4	4	5	5	3	4	4	5	3	3	4	4	4	5	5	7	5	6	5	6	4	1	4
1001849340	1	2	2	1	3	1	1	5	5	4	5	4	5	4	5	5	4	4	4	5	4	5	5	4	5	4	4	5	5	5	4	3	3	4	4	4	5	5	5	6	6	5	6	6	1	2
1001849868	2	1	2	1	3	1	1	5	4	5	4	3	4	4	4	4	4	4	2	3	2	2	1	3	3	2	4	3	3	4	2	4	4	4	4	4	4	5	4	5	4	3	4	3	1	1
1001850029	2	1	2	1	3	1	1	4	3	3	4	3	4	4	4	4	4	4	2	2	3	3	3	3	3	3	3	3	3	3	3	3	3	3	3	3	3	4	4	5	5	6	6	5	1	3
1001850029	1	1	2	1	1	1	1	3	4	4	4	4	4	4	4	4	4	4	4	4	4	4	4	4	4	4	4	4	4	4	4	4	4	4	4	4	4	4	6	6	5	6	5	5	1	4
1001850029	1	1	2	1	1	1	1	5	5	5	5	5	5	3	5	5	5	5	5	5	5	5	5	5	5	5	5	5	5	5	5	5	5	5	5	5	5	5	7	7	7	7	7	7	0	1
1001850029	2	1	2	1	1	1	1	5	5	5	5	5	2	4	4	4	2	5	5	5	5	5	4	4	5	5	5	5	5	4	4	4	4	5	4	5	5	4	6	6	6	5	5	6	1	1
1001850029	1	1	2	1	2	1	2	5	5	5	5	5	5	5	5	5	5	5	5	5	5	5	4	5	5	5	5	5	5	5	5	5	5	5	5	5	5	5	7	7	7	7	7	7	1	1
1001850029	2	1	2	1	3	1	1	5	5	4	5	5	5	5	5	5	5	5	5	5	3	2	1	2	2	4	5	3	4	3	4	4	4	4	2	4	4	4	7	7	7	7	7	7	0	0
1001850029	1	1	2	1	3	1	1	4	4	4	4	4	4	4	4	4	4	4	4	4	4	4	4	4	3	4	3	3	4	4	3	4	4	3	4	3	4	4	4	3	6	4	7	3	1	0
1001850029	1	1	2	1	3	1	1	3	4	4	3	4	3	4	3	4	3	4	3	3	1	2	1	3	3	3	3	4	3	3	3	3	4	3	4	3	2	1	5	4	4	4	3	4	0	0
1001850029	2	1	2	1	1	1	1	4	4	4	5	4	4	4	5	4	4	4	3	3	4	2	3	3	3	4	3	4	5	5	3	3	4	4	4	3	3	3	3	2	6	6	6	4	0	0
1001850029	2	2	2	1	1	1	1	5	4	5	5	4	4	5	3	4	5	4	4	4	3	4	4	4	4	4	4	4	5	4	5	4	4	4	5	4	5	4	5	5	5	5	6	5	1	1
1001850029	2	1	2	1	2	1	1	4	4	5	3	5	4	4	3	4	3	3	4	3	4	4	4	4	3	4	4	4	3	3	4	4	4	4	4	4	3	3	4	5	5	6	6	6	1	1
1001850029	1	1	2	1	2	1	1	4	2	3	4	5	4	4	4	4	4	4	3	2	4	4	3	4	4	4	4	3	5	4	4	4	4	4	2	3	3	5	4	6	6	7	7	4	1	1
1001850029	2	3	2	2	2	4	1	4	4	4	4	4	4	4	4	4	4	4	4	4	4	4	4	4	4	4	4	4	4	4	4	4	4	4	4	4	4	4	5	5	5	5	5	5	1	2
1001850029	1	1	2	1	1	1	1	3	4	4	4	4	3	3	4	3	3	4	3	3	3	3	3	3	3	4	3	3	3	4	3	3	4	3	4	4	4	3	5	5	6	6	5	5	1	1
1001850029	1	2	2	1	3	1	1	5	4	4	5	5	5	5	5	5	5	5	3	3	4	3	4	3	4	5	4	4	5	5	4	5	4	4	3	5	4	5	6	6	7	6	6	7	1	5
1001850124	1	1	2	1	3	1	1	4	3	4	5	4	5	4	5	4	4	4	4	4	4	4	3	4	4	4	4	4	4	4	4	4	4	4	4	4	4	4	6	6	6	6	6	6	1	1
1001850225	1	1	2	1	2	1	1	5	5	5	5	5	5	5	5	5	5	5	5	5	5	5	5	5	5	5	5	5	5	5	5	5	5	5	5	5	5	5	7	7	7	7	7	7	1	1
1001850239	1	2	2	1	3	1	1	4	4	5	5	5	5	5	5	5	5	5	5	5	5	3	3	5	5	5	5	5	5	5	5	5	4	4	4	4	5	5	6	7	7	7	6	7	0	0
1001850259	2	3	2	1	1	2	2	5	5	5	5	5	5	5	5	5	5	5	4	2	5	5	5	5	5	5	5	5	5	5	5	5	5	5	5	4	5	4	5	7	7	5	6	6	1	1
1001850259	2	2	2	1	2	3	1	5	5	5	5	5	5	5	5	5	5	5	5	5	5	5	5	5	5	5	5	5	5	5	5	5	5	5	5	5	5	5	7	7	7	7	7	7	1	2
1001850259	2	3	2	1	1	2	2	2	4	5	2	2	1	4	3	1	3	5	2	3	4	1	5	3	3	4	2	4	4	3	5	3	2	4	4	3	4	5	7	6	6	5	7	5	1	1
1001850259	2	5	2	2	1	3	1	3	4	4	3	4	3	4	3	4	3	3	4	4	3	4	3	3	4	4	3	3	4	5	3	2	4	2	4	3	2	4	2	2	6	6	6	5	1	6
1001850259	2	1	1	1	3	1	1	5	4	5	5	4	3	2	4	3	4	5	3	2	1	2	3	3	4	2	3	2	3	3	4	3	3	3	3	2	4	4	5	6	5	4	5	5	1	1
1001850259	2	1	2	1	2	1	1	5	4	4	5	4	4	5	5	4	4	3	4	5	4	3	4	4	4	5	4	3	4	3	5	3	5	5	4	4	3	5	6	5	6	5	4	4	1	1
1001850259	1	1	2	1	1	1	1	4	3	5	4	3	4	4	5	4	2	4	2	1	2	2	1	3	2	4	3	3	4	4	5	4	2	4	4	3	3	5	5	7	6	5	6	5	0	0
1001850259	1	3	2	2	3	2	1	5	4	4	5	3	4	4	3	4	2	2	3	5	4	2	1	2	4	4	3	2	5	4	4	2	3	4	4	5	4	5	3	4	4	5	6	4	0	0
1001850259	1	1	2	1	2	1	1	4	4	2	4	4	5	5	4	3	2	5	3	2	1	2	3	4	3	4	3	4	4	2	3	3	5	4	4	2	4	5	5	6	4	7	5	3	1	2
1001850313	1	1	2	1	3	1	2	4	4	3	5	5	3	3	4	4	3	3	4	3	4	5	4	4	4	4	5	4	3	3	3	3	3	3	3	4	4	3	5	6	6	7	6	6	0	1
1001850359	2	1	2	1	1	1	1	5	4	5	4	4	5	4	4	4	4	4	3	2	2	2	2	4	4	4	3	4	3	3	4	4	2	2	3	4	5	3	5	6	6	6	6	6	1	1
1001850571	2	1	2	1	3	1	1	4	3	4	4	4	5	4	4	4	3	4	3	3	3	2	2	3	3	3	3	3	3	3	4	3	3	3	3	3	3	3	5	6	6	6	6	6	0	1
1001850571	2	1	2	1	3	1	1	5	4	5	4	4	4	5	2	4	3	4	4	4	2	4	4	2	3	3	4	3	3	2	3	3	3	3	3	3	4	2	4	4	4	4	4	4	0	1
1001850571	2	1	2	1	3	1	1	4	4	3	4	4	5	4	4	4	4	4	3	3	4	4	4	4	4	4	4	4	4	4	4	4	4	4	4	4	4	4	5	6	6	6	6	6	1	1
1001850571	2	1	2	1	3	1	1	5	5	4	5	5	5	5	5	5	5	5	4	4	5	5	4	4	5	5	4	5	5	4	4	4	5	5	5	5	5	5	7	7	6	6	5	6	1	1
1001850571	2	1	2	1	3	1	2	5	5	5	5	5	4	5	5	5	5	5	4	3	5	5	4	5	4	4	4	4	4	4	4	4	3	3	3	3	3	3	6	6	6	6	6	6	1	1
1001850571	2	2	2	1	1	3	1	5	4	4	5	4	3	4	3	4	3	4	4	5	5	5	4	5	3	4	4	3	4	5	4	4	4	4	5	4	4	5	6	5	6	6	7	6	0	1
1001850571	2	1	2	1	3	1	1	4	3	3	3	3	3	2	2	3	4	3	2	1	1	1	1	1	1	2	3	2	2	3	3	1	2	3	4	3	4	5	2	2	4	3	3	2	0	0
1001850571	2	2	2	1	3	2	1	4	5	4	4	3	3	3	2	3	2	4	3	4	4	2	3	4	3	3	4	3	4	4	3	3	4	4	3	4	3	3	5	6	5	5	6	6	0	0
1001850571	2	1	2	1	1	1	2	4	4	3	4	4	4	4	2	3	3	3	3	4	3	4	4	4	4	4	3	3	3	5	4	3	4	3	4	4	4	5	5	4	4	4	5	4	1	1
1001850571	2	1	2	1	1	1	1	4	5	5	4	3	3	2	3	4	4	5	2	2	1	2	1	2	2	3	3	2	3	4	3	3	4	4	3	3	4	4	5	6	6	5	4	5	0	0
1001850571	2	1	2	1	1	1	1	5	4	4	3	4	3	3	4	2	3	4	3	3	4	3	2	1	3	2	2	2	2	3	3	2	4	5	4	3	2	3	4	5	5	6	6	5	0	1
1001850571	2	1	2	1	3	3	1	5	4	5	3	4	4	3	4	3	2	3	2	2	2	2	3	3	2	3	4	3	3	4	3	3	3	4	5	2	2	5	5	6	7	6	7	5	1	1
1001850571	2	1	2	1	1	1	1	3	4	4	4	4	3	3	3	3	3	3	3	4	3	2	1	3	1	2	3	2	2	3	3	3	3	3	3	3	3	4	5	6	6	6	6	6	0	0
1001850571	2	1	2	1	3	1	1	5	5	5	5	5	5	4	5	5	5	5	5	5	5	5	5	5	4	3	4	4	4	5	4	3	5	5	5	5	5	3	7	7	7	7	7	7	0	0
1001850571	2	1	2	1	2	1	1	5	5	5	5	5	4	4	4	5	4	5	4	5	4	5	3	5	4	4	4	4	5	4	4	4	5	4	4	3	5	4	5	6	5	5	5	5	0	0
1001850571	1	2	2	1	3	1	1	5	5	5	5	5	4	4	4	4	4	5	5	3	4	3	3	3	3	4	4	3	4	5	5	5	4	4	4	4	3	3	6	6	6	7	7	6	1	3
1001850571	2	1	2	1	3	1	1	5	4	5	4	5	3	4	5	2	4	2	1	1	5	3	1	2	4	4	4	5	3	4	4	2	3	3	4	2	4	4	5	6	7	7	6	6	1	2
1001850571	2	1	2	1	3	1	1	5	5	5	5	5	5	5	5	5	5	4	4	5	5	5	3	5	5	5	5	5	5	5	5	5	5	5	5	5	5	5	6	6	6	7	7	7	1	6
1001850571	2	1	2	1	3	1	1	5	4	5	5	3	3	3	4	4	4	5	2	3	3	2	1	3	3	2	4	3	4	4	5	5	4	3	4	5	4	4	5	5	7	6	6	5	1	1
1001850615	2	1	2	1	3	1	1	5	4	5	5	4	5	4	4	4	5	4	4	4	4	4	4	4	5	4	5	4	4	4	5	5	5	4	4	4	5	4	6	7	6	6	6	7	0	4
1001850615	2	1	2	1	3	1	1	4	4	3	3	4	4	3	3	3	3	3	4	3	4	3	4	3	4	3	4	4	4	4	2	3	4	3	3	3	3	4	4	4	4	5	4	5	1	3
1001850615	1	1	2	1	3	1	1	4	5	4	4	5	4	4	4	4	4	4	4	3	4	4	4	4	4	4	3	3	4	4	4	4	4	4	3	4	4	3	5	6	6	6	6	6	1	2
1001850615	2	1	2	1	3	1	1	4	4	4	5	5	5	5	5	5	5	5	5	5	5	5	5	5	5	5	5	5	5	5	5	5	5	5	5	5	5	5	7	7	7	7	7	7	0	2
1001850615	2	1	2	1	3	1	1	4	4	3	3	4	5	4	4	5	4	4	3	5	5	2	2	4	3	5	5	5	4	5	4	5	3	2	5	4	4	5	5	7	6	4	3	6	1	1
1001850615	1	1	2	1	1	1	1	5	3	4	2	5	5	5	5	5	1	5	3	5	2	1	1	5	4	1	1	3	2	5	5	5	3	5	2	1	5	5	7	7	7	6	7	7	1	0
1001850615	1	2	2	1	3	3	1	5	5	5	5	5	4	2	4	3	3	4	4	3	2	3	4	3	4	3	5	2	4	4	3	3	3	3	4	3	3	3	5	5	4	6	7	6	1	2
1001850615	2	1	2	1	3	1	1	4	4	5	4	4	4	4	5	4	5	3	3	3	4	2	2	3	5	5	4	4	4	3	4	4	4	4	4	4	5	5	5	6	6	6	6	5	0	1
1001850615	1	1	2	1	3	1	1	5	5	5	4	5	5	5	5	4	4	3	4	5	3	5	4	5	4	3	5	5	3	5	4	4	5	5	5	4	5	4	7	6	6	7	6	7	0	2
1001850615	2	1	2	1	3	1	1	4	4	3	3	3	4	4	4	4	4	4	2	2	3	2	1	2	3	4	4	2	3	3	2	2	3	3	3	3	4	4	5	5	7	6	6	5	0	0
1001850615	2	2	2	1	3	1	1	4	3	3	4	4	4	3	3	3	2	2	3	3	4	4	2	3	3	4	2	3	3	3	3	3	4	4	3	3	3	4	4	5	5	4	5	4	1	1
1001850615	1	1	2	1	2	1	1	3	3	2	3	3	3	3	3	2	3	4	4	2	2	2	2	3	3	3	3	3	3	4	2	3	2	2	4	4	4	2	3	3	3	3	3	4	0	1
1001850615	2	1	2	1	1	1	2	3	3	3	4	3	3	3	3	3	3	3	3	3	2	1	1	1	1	1	3	1	1	1	1	1	2	2	2	2	2	3	3	4	3	3	3	3	0	0
1001850615	2	1	2	1	3	1	2	4	5	4	5	4	5	4	4	4	5	3	4	2	3	3	1	4	3	4	3	3	3	4	4	3	3	3	4	4	4	4	6	6	7	6	6	6	1	1
1001850615	1	2	2	1	1	2	2	5	5	5	5	5	3	3	4	3	4	4	4	3	2	2	2	3	3	3	3	3	2	2	2	2	3	4	3	3	3	3	3	3	3	3	3	3	0	0
1001850615	1	1	2	1	1	6	2	3	3	4	4	5	5	5	4	4	5	5	2	1	1	3	2	3	3	1	4	4	3	3	2	2	4	4	4	4	3	3	5	6	5	4	5	3	0	0
1001850718	2	1	2	1	3	1	1	4	3	3	5	4	5	4	4	5	4	3	2	2	1	2	1	2	3	4	3	3	4	4	5	3	4	3	4	4	5	5	7	7	7	7	6	7	0	1
1001850752	2	1	2	1	3	1	1	5	3	4	4	4	3	4	4	3	3	3	4	3	3	2	3	3	2	3	3	3	3	2	2	3	4	4	3	4	3	4	6	7	5	5	5	4	0	0
1001850752	2	2	2	1	2	1	1	4	3	4	5	3	4	3	3	4	4	3	2	2	3	2	1	3	1	3	4	3	3	4	3	3	4	4	5	3	3	4	5	6	6	5	6	7	0	0
1001850752	2	2	2	1	4	2	1	4	5	4	4	3	4	3	4	3	3	4	3	2	2	3	2	3	4	4	5	4	4	3	4	3	4	3	3	4	3	3	7	5	7	6	6	7	1	6
1001850752	1	2	2	1	4	4	1	4	4	5	4	3	4	3	3	4	4	3	4	3	4	3	4	4	5	5	4	3	4	5	4	5	3	3	3	4	4	3	7	6	7	6	7	6	1	6
1001850752	1	2	2	2	3	4	1	4	4	3	5	3	4	3	4	3	4	4	3	2	2	3	3	4	5	4	4	4	5	4	3	5	3	3	4	5	3	4	6	7	5	5	6	6	1	5
1001850752	2	2	2	1	3	3	1	4	4	5	4	3	3	3	4	3	4	3	3	3	4	4	3	4	5	4	4	4	4	4	5	4	3	3	3	4	3	3	6	6	7	6	7	5	1	5
1001850752	1	2	2	1	2	2	1	4	4	3	4	3	3	2	3	3	2	2	3	2	2	4	2	2	3	3	3	4	3	3	4	3	4	3	4	5	3	3	6	7	5	4	4	6	0	0
1001850752	2	2	2	1	3	4	1	5	4	4	5	3	3	4	3	4	3	4	5	4	5	4	4	4	5	4	3	4	4	5	4	4	3	4	4	5	3	3	6	7	6	6	7	6	1	6
1001850752	1	2	2	1	3	1	1	5	5	5	5	3	5	5	5	4	5	5	5	5	5	3	2	4	5	5	3	4	4	5	5	5	3	3	3	2	4	5	5	7	7	7	7	7	1	2
1001850752	1	1	2	1	3	1	1	4	5	5	4	4	4	5	5	5	5	4	3	3	4	3	3	4	4	4	4	4	4	4	4	4	4	4	5	5	4	4	6	6	6	6	6	6	1	1
1001850752	2	1	2	1	3	1	1	5	5	5	5	5	5	5	5	5	5	5	1	1	1	1	1	1	1	1	5	1	5	5	5	5	5	5	5	5	5	5	7	7	7	7	7	7	0	0
1001850752	1	1	2	1	3	1	1	4	3	4	4	4	3	5	3	4	4	3	5	4	3	5	3	4	4	4	5	4	3	5	4	4	3	4	3	5	3	5	6	5	4	6	5	5	1	3
1001850752	2	4	1	2	1	3	1	5	5	4	4	5	5	5	4	5	4	5	5	5	5	4	3	4	3	5	5	5	5	5	5	5	5	4	4	5	5	5	7	7	6	6	6	5	1	4
1001850752	2	2	2	1	2	1	1	3	3	4	4	3	3	3	2	4	3	3	3	3	3	3	3	3	3	3	3	3	3	3	4	3	3	3	3	3	3	4	4	5	5	4	4	4	1	6
1001850752	2	1	1	1	2	1	1	5	2	3	5	4	4	4	4	4	4	4	1	1	2	2	2	2	3	3	3	3	5	5	5	5	5	5	5	5	5	5	7	7	7	7	7	7	1	0
1001850752	2	1	1	1	2	1	1	4	5	4	5	4	5	5	5	4	5	4	4	4	4	5	4	4	4	5	4	4	5	4	4	4	4	5	4	4	5	5	6	5	6	6	6	5	1	1
1001850752	1	1	2	1	3	1	1	4	4	4	3	3	4	3	4	5	4	5	1	2	4	1	2	4	4	4	3	3	2	2	2	1	2	2	2	2	2	4	2	2	5	6	6	4	0	1
1001850752	2	1	1	1	3	1	1	4	3	3	4	4	4	4	4	4	4	4	3	3	2	3	2	3	3	3	3	3	3	4	4	4	4	4	4	4	4	4	6	6	5	5	5	5	0	0
1001850752	2	1	2	1	3	1	1	3	3	3	3	3	3	3	3	4	4	4	4	4	4	4	4	4	4	4	4	4	4	4	4	4	4	4	4	4	4	4	6	5	5	5	5	5	0	1
1001850806	2	1	2	1	3	1	1	4	4	4	4	4	4	4	4	4	4	4	4	4	4	4	4	4	3	4	4	4	4	4	4	4	5	4	5	4	4	4	6	6	6	6	6	6	0	1
1001850806	1	2	2	1	3	1	1	5	5	5	4	4	5	4	4	4	5	4	3	3	1	1	1	3	2	2	4	3	4	3	4	4	5	4	5	4	4	4	6	7	7	6	6	6	0	0
1001850806	2	1	2	1	2	1	1	2	2	2	2	3	3	3	3	3	3	3	2	2	3	2	1	3	2	2	3	2	2	2	2	2	3	3	3	3	3	3	4	4	4	4	3	3	0	0
1001850806	2	2	2	1	3	1	1	1	1	1	1	2	3	3	3	3	3	3	1	1	3	1	1	3	3	2	3	2	2	2	2	2	4	4	4	4	4	4	3	3	3	3	3	2	0	0
1001850806	2	1	2	1	3	1	1	5	5	5	5	5	5	5	5	5	5	5	5	5	5	5	5	5	5	5	5	5	5	5	5	5	5	5	5	5	5	5	6	7	7	6	6	6	0	1
1001850806	1	5	2	2	1	2	1	2	3	2	3	3	2	2	1	2	1	2	2	2	3	4	4	3	3	3	3	2	2	2	1	2	2	2	2	3	2	3	3	3	3	2	2	2	0	0
1001850806	2	2	2	1	2	1	1	5	5	5	5	5	5	5	5	5	5	5	5	5	5	5	4	4	5	4	5	5	4	5	4	4	5	4	4	4	4	5	6	7	6	7	6	5	1	2
1001850806	2	1	2	1	3	1	1	4	5	5	5	4	5	5	5	4	5	5	4	4	5	5	4	5	4	4	5	5	4	4	5	4	5	5	5	4	5	5	6	7	7	7	7	7	1	2
1001850806	2	1	2	1	3	1	1	4	5	5	5	5	5	5	5	4	4	5	4	4	5	5	4	5	4	4	5	5	4	5	4	4	5	5	5	5	5	5	6	7	7	7	7	7	1	3
1001850806	1	1	2	1	1	2	1	4	5	5	5	4	5	5	5	5	4	5	4	4	4	5	4	4	4	5	5	5	4	4	5	5	5	5	5	4	5	4	7	6	6	7	7	7	1	2
1001850806	1	1	2	1	1	1	1	2	2	2	2	3	3	2	3	2	3	2	2	2	2	2	2	3	2	3	2	3	2	2	2	2	3	2	2	2	2	1	2	1	2	2	2	1	0	0
1001850806	2	5	2	2	2	2	1	4	5	5	4	4	5	4	4	4	4	5	3	3	4	4	4	5	4	5	5	5	4	4	5	4	5	5	5	4	5	4	7	6	7	7	7	6	1	3
1001850806	1	2	2	1	3	1	1	5	3	4	4	2	4	5	4	3	4	4	2	2	2	2	2	4	3	4	3	3	3	3	3	3	2	2	3	3	3	4	6	5	6	6	6	6	1	0
1001850806	1	2	2	1	3	2	1	5	4	4	5	5	5	4	5	4	4	5	5	5	5	4	5	4	4	5	5	5	4	5	5	5	5	5	5	5	5	4	6	6	5	6	6	7	1	1
1001850806	2	3	2	2	3	3	1	4	5	5	5	4	4	5	5	4	4	4	3	3	4	4	4	5	4	4	4	4	4	5	4	4	5	5	5	4	4	4	5	6	6	6	6	6	1	4
1001850817	2	2	2	1	3	1	1	4	4	4	5	4	4	5	4	5	4	4	4	3	4	4	4	5	4	3	4	5	4	4	4	5	3	5	5	4	5	5	5	5	6	6	6	7	0	1
1001850817	2	1	2	1	2	1	1	3	3	4	4	4	4	4	4	4	4	4	3	4	4	3	4	4	4	3	3	3	3	3	3	3	4	4	4	3	3	3	5	5	5	5	5	4	1	1
1001850817	1	1	2	1	1	1	1	4	4	5	4	4	5	3	3	4	4	4	3	4	5	4	4	3	3	5	4	3	5	4	4	4	5	5	4	4	4	4	7	6	7	7	6	7	1	2
1001850817	1	2	2	1	3	2	1	4	5	5	4	4	4	5	4	5	5	5	4	4	5	4	5	5	4	5	3	4	5	4	4	5	4	3	3	3	4	3	6	5	6	7	6	6	1	3
1001850817	2	1	2	1	3	1	1	4	4	3	4	4	3	4	4	4	3	3	3	4	3	2	3	3	3	3	3	3	3	3	4	4	3	3	3	3	4	3	4	4	4	4	5	5	0	1
1001850817	2	1	2	1	1	1	1	4	3	3	3	4	5	5	4	4	4	4	3	3	4	3	2	3	3	3	3	3	4	4	4	3	4	4	4	4	4	4	6	6	6	6	6	6	1	1
1001850817	2	1	2	1	2	2	2	3	2	2	3	3	2	1	2	1	2	2	1	1	1	1	1	1	1	1	1	1	1	1	1	1	1	1	1	1	1	1	1	1	1	1	1	1	0	0
1001850817	2	1	2	1	2	1	1	5	5	4	5	4	4	3	3	4	4	4	3	3	5	2	4	4	4	4	4	4	5	4	4	4	2	3	4	4	4	5	6	6	6	5	6	5	0	0
1001850817	2	1	2	1	2	1	1	5	4	4	5	5	5	5	5	5	5	5	5	4	5	3	2	4	5	4	4	4	5	4	5	4	4	4	4	5	4	4	6	6	6	6	6	6	1	6
1001850817	2	2	2	1	2	1	1	3	4	4	4	5	4	3	3	3	3	4	2	2	1	1	1	1	1	1	1	1	2	2	1	1	3	3	3	3	4	4	5	5	4	4	3	3	0	0
1001850817	2	1	2	1	2	1	1	4	4	3	3	3	3	3	4	3	3	3	3	3	3	3	4	4	3	3	3	3	3	4	4	3	4	3	3	3	3	3	5	4	4	4	4	4	1	1
1001850817	2	1	2	1	2	1	1	4	4	3	4	4	4	3	4	4	3	4	3	4	4	3	4	4	5	5	3	4	3	3	3	3	2	3	2	3	3	3	6	6	5	6	5	4	0	1
1001850817	2	1	2	1	1	1	1	5	5	5	5	2	5	5	5	5	5	5	5	5	5	2	2	5	5	5	5	5	5	5	5	5	5	5	2	5	2	2	7	7	7	7	7	7	0	3
1001850817	1	1	2	1	2	1	1	4	4	4	4	5	5	5	3	5	4	5	3	3	3	2	2	4	3	4	3	4	4	4	4	4	4	4	3	4	4	3	6	5	5	5	5	5	1	2
1001850817	1	1	2	1	1	1	1	5	5	5	5	5	5	5	5	5	5	5	5	5	5	5	5	5	5	5	5	5	5	5	5	5	5	5	5	5	5	5	7	7	7	7	7	7	1	4
1001850817	2	1	2	1	2	1	1	5	4	5	5	4	5	5	5	5	5	5	5	5	5	4	5	5	5	4	5	4	4	5	5	4	5	5	4	4	3	4	5	5	6	6	6	4	1	3
1001850817	2	1	2	1	2	1	1	2	4	3	4	3	3	3	3	4	4	4	2	2	4	3	2	3	1	2	3	3	3	3	4	3	3	3	2	4	4	4	4	4	3	4	4	4	0	1
1001850817	2	1	2	1	2	1	1	5	5	5	5	5	5	5	4	5	5	5	5	5	5	5	5	5	5	5	5	5	5	5	5	5	5	5	5	5	5	5	7	7	7	7	7	7	1	6
1001850817	2	1	2	1	2	1	1	5	5	5	5	3	5	5	5	5	5	3	5	5	5	4	4	5	5	5	5	5	5	5	5	5	5	5	5	5	5	5	6	6	6	6	6	6	1	2
1001850817	2	2	2	1	2	1	1	3	2	2	3	2	3	2	3	3	3	3	1	1	1	1	1	1	1	1	2	2	1	1	1	1	3	3	2	3	3	3	4	3	3	3	3	3	0	0
1001850817	2	2	2	1	3	1	1	4	5	5	5	5	5	5	5	5	5	5	5	5	5	5	5	5	5	4	5	4	4	4	5	4	5	4	5	5	4	4	6	7	7	7	6	7	1	5
1001851050	1	1	2	1	3	2	1	4	5	5	5	5	5	5	5	5	5	5	5	3	5	5	5	5	5	5	5	5	5	5	5	5	4	4	5	4	5	4	6	6	7	6	7	6	1	6
1001851911	1	2	2	1	3	1	2	5	5	4	4	5	5	4	5	4	4	4	4	5	4	4	4	4	4	4	4	4	4	4	5	4	4	4	4	4	4	4	6	6	5	6	6	4	1	2
1001851955	1	2	2	1	3	1	1	5	5	4	5	5	4	4	4	4	5	5	4	5	4	5	4	5	3	4	4	3	4	4	4	3	4	4	4	4	4	5	4	5	7	6	5	6	1	1
1001851968	2	2	2	1	2	1	1	4	4	4	4	4	4	4	4	4	4	4	4	4	4	3	3	3	3	3	3	3	3	3	3	3	3	3	3	3	3	3	4	4	4	4	4	4	1	1
1001851991	1	1	2	1	3	1	1	4	4	4	4	4	3	4	5	5	4	4	4	4	4	4	4	4	3	3	3	3	4	4	4	3	4	4	5	5	5	4	4	4	4	4	4	4	1	1
1001851991	1	2	2	1	3	1	1	4	5	4	5	4	5	4	5	3	5	4	5	4	2	4	3	3	2	4	4	4	5	4	3	5	4	3	5	4	4	4	6	5	6	5	6	5	0	0
1001851991	1	1	2	1	2	1	1	4	5	4	4	4	3	3	3	3	3	4	3	3	4	3	3	3	3	3	4	4	3	4	4	3	4	3	4	3	3	3	4	4	4	4	5	4	1	1
1001851991	2	2	2	1	3	1	1	4	4	3	4	3	5	4	4	4	4	4	4	3	4	3	3	3	4	3	3	3	4	4	4	3	3	3	3	3	3	3	4	4	6	6	6	6	1	2
1001851991	1	2	2	1	3	1	1	4	4	4	4	3	5	4	4	4	4	4	4	3	2	5	3	3	5	3	4	2	5	3	4	5	4	4	4	3	4	4	6	5	5	6	4	6	0	0
1001851991	1	2	2	1	3	1	1	5	5	4	5	5	5	5	5	5	5	5	5	5	5	5	3	3	3	5	5	5	5	5	5	5	5	5	5	5	5	5	4	5	2	4	3	4	0	1
1001851991	1	2	2	1	3	1	1	2	2	4	4	4	5	3	3	4	4	4	3	2	2	1	1	3	1	3	2	2	1	2	1	1	1	2	3	4	4	4	6	6	5	5	5	4	0	0
1001851991	1	2	2	1	3	1	1	2	2	1	2	3	3	3	3	3	3	3	4	3	2	2	1	2	2	2	3	1	1	1	1	1	2	2	2	2	2	2	3	5	3	4	3	3	0	0
1001851991	2	2	2	1	1	1	1	4	4	4	4	3	5	4	4	3	4	3	3	3	3	3	4	3	4	4	4	3	3	3	3	3	3	4	4	4	4	4	5	5	5	5	4	4	0	0
1001851991	1	2	2	1	3	1	1	5	5	5	5	4	4	3	3	2	3	3	2	4	3	4	2	5	2	4	4	4	4	3	4	3	4	4	4	4	2	3	4	3	4	4	5	4	1	2
1001851991	2	2	2	1	4	1	1	4	4	4	5	5	4	4	5	4	4	4	5	4	5	5	4	4	3	3	4	4	4	4	4	4	4	4	3	3	3	3	6	6	6	6	5	6	1	2
1001851991	1	2	2	1	3	1	2	4	3	3	3	3	4	4	3	4	4	4	3	3	3	3	3	3	3	3	3	3	3	3	3	3	3	2	2	3	2	3	4	4	4	4	3	3	1	2
1001851991	2	2	2	1	3	1	1	5	3	4	5	5	4	4	5	4	5	4	3	1	2	3	1	3	3	3	4	4	3	4	5	3	3	4	3	4	4	4	5	6	6	5	6	6	0	0
1001851991	2	1	2	1	3	1	2	4	5	4	5	5	5	5	5	5	5	5	3	3	4	4	4	4	4	4	4	4	4	4	4	4	4	4	4	4	4	4	5	5	5	4	4	4	1	2
1001852128	1	1	2	1	3	1	1	5	5	5	5	4	5	4	5	4	4	5	4	4	4	4	5	4	4	4	3	4	4	5	5	5	4	4	4	5	5	5	6	6	7	5	6	6	1	1
1001852128	1	1	2	1	3	1	1	4	4	3	5	3	5	5	4	4	4	4	4	4	5	5	4	5	5	5	4	5	4	4	3	4	4	4	4	4	4	5	6	6	7	7	7	5	1	2
1001852128	2	1	4	1	3	1	1	5	5	5	5	5	5	5	5	5	5	5	4	4	5	5	5	5	5	4	4	5	4	4	4	4	4	4	4	4	4	5	6	6	5	5	5	5	1	2
1001852128	2	1	4	1	3	2	1	5	4	4	5	3	4	3	5	4	5	5	5	5	5	4	5	5	5	5	4	4	4	5	5	5	5	5	5	5	5	5	7	5	6	6	7	7	1	4
1001852128	2	1	4	1	3	1	1	5	5	4	4	4	4	4	4	4	4	5	3	3	2	2	2	3	3	3	4	2	4	4	4	4	2	2	3	3	3	4	6	6	5	5	4	4	0	0
1001852128	2	5	2	2	3	3	1	5	5	4	4	3	3	3	3	3	3	4	4	4	5	4	4	4	3	3	3	4	4	3	3	3	4	3	3	4	4	3	5	5	5	5	5	6	1	3
1001852128	1	1	2	1	3	1	1	4	4	5	4	5	3	5	5	4	3	5	4	4	5	5	3	4	3	4	4	3	4	5	4	4	3	3	3	4	4	5	6	7	6	6	6	5	0	3
1001852128	1	1	2	1	1	1	1	4	3	5	4	4	5	5	5	5	5	4	4	4	5	4	4	4	4	4	4	4	4	5	5	4	4	4	4	4	4	4	5	6	7	7	7	7	1	4
1001852128	1	1	4	1	1	2	1	4	4	4	3	3	4	4	5	2	5	5	3	3	3	4	4	4	4	4	4	4	3	3	3	3	2	2	1	1	2	2	4	5	6	6	6	6	0	2
1001852128	1	1	3	1	3	1	1	5	5	4	4	5	4	4	5	4	3	4	5	5	4	5	4	4	4	4	4	3	4	5	4	4	4	5	5	3	4	4	4	4	7	7	7	5	1	0
1001852128	1	1	2	1	3	2	2	5	5	5	5	5	5	5	5	5	5	5	5	5	5	5	5	5	5	5	5	5	5	5	5	5	5	5	5	5	5	5	7	7	7	7	7	7	0	2
1001852128	2	1	4	1	2	1	1	4	5	5	5	5	4	3	4	4	4	3	3	3	2	2	2	4	4	4	4	4	5	5	5	5	3	3	3	4	4	4	6	6	6	6	6	6	0	1
1001852128	2	1	2	1	3	1	1	5	5	5	4	5	4	4	5	5	5	4	4	4	4	4	4	4	4	5	5	5	4	4	4	5	4	4	4	4	4	4	5	5	6	6	5	5	1	2
1001852128	1	1	2	1	3	1	1	4	3	3	3	5	4	4	5	4	4	4	5	5	5	4	5	3	3	4	4	3	2	3	3	3	4	4	4	4	4	5	7	6	5	5	5	4	1	2
1001852128	1	1	2	1	1	1	1	3	3	3	3	4	3	4	5	5	4	3	3	3	3	3	3	3	3	3	3	3	3	3	3	3	4	3	3	4	3	3	5	5	4	4	5	5	1	4
1001852128	1	1	4	1	2	1	1	5	4	4	3	4	4	3	3	2	3	4	4	3	3	5	3	4	3	4	3	3	4	3	4	3	3	4	2	2	4	3	4	4	4	6	5	4	0	4
1001852391	1	5	3	2	2	2	1	5	4	4	4	2	2	2	4	3	4	1	4	4	5	5	2	4	5	4	4	2	4	4	2	5	5	4	2	5	4	4	5	5	6	5	7	5	1	1
1001852391	2	5	3	2	3	2	1	5	4	4	5	5	4	3	2	4	5	2	4	4	5	4	2	4	4	4	5	3	4	5	4	4	5	4	5	4	4	4	5	5	6	5	6	7	1	1
1001852391	1	3	3	1	3	2	1	4	4	5	5	5	5	4	5	5	4	5	4	5	5	3	2	5	5	5	5	5	5	4	4	5	5	5	5	4	4	5	6	7	6	6	6	5	1	2
1001852391	1	2	3	1	2	1	1	4	5	3	5	5	4	4	5	4	5	5	3	1	4	5	2	5	2	5	4	4	5	4	2	3	5	5	4	4	3	4	2	6	7	6	4	4	1	4
1001852391	1	2	3	1	2	1	1	5	5	4	4	5	5	5	5	5	5	5	3	3	5	5	4	4	4	4	4	4	4	4	5	5	4	4	4	4	5	5	6	6	6	6	6	5	1	1
1001852391	1	2	3	1	2	1	1	3	4	3	4	3	4	4	4	3	3	3	3	3	4	4	3	3	3	3	3	3	3	3	4	4	4	4	4	3	3	3	4	4	5	5	4	5	1	1
1001852391	1	2	3	1	2	2	1	5	4	4	5	5	5	5	5	4	5	5	3	2	5	5	4	5	5	5	5	5	5	4	5	5	5	5	5	4	5	5	7	7	7	5	5	6	1	1
1001852391	2	2	3	1	2	1	1	5	4	4	5	5	5	5	4	4	4	5	3	3	5	5	5	4	4	3	4	4	4	4	5	5	5	5	5	5	5	3	4	4	5	6	5	5	1	1
1001852391	1	2	3	1	2	1	1	3	3	4	5	3	4	4	4	4	4	5	4	4	4	4	5	3	3	3	3	3	4	4	4	3	4	4	4	5	5	5	5	6	7	7	6	5	0	1
1001852391	2	2	3	1	2	1	1	5	5	4	5	5	5	5	5	5	5	5	3	3	5	5	5	5	5	5	5	5	5	5	5	5	5	5	5	5	5	5	7	7	7	7	7	7	1	4
1001852391	2	1	3	1	1	1	1	4	5	4	4	5	5	4	5	3	3	3	2	4	4	4	3	2	2	4	2	4	3	3	3	4	3	3	3	3	2	4	4	4	3	6	6	5	1	1
1001852391	2	1	3	1	1	1	1	4	3	4	2	1	3	4	4	4	3	4	3	4	3	5	3	3	4	2	4	3	3	4	3	3	4	4	3	3	4	4	5	5	4	5	3	4	0	1
1001852391	2	2	3	1	2	1	1	4	4	3	5	4	4	4	4	3	4	4	3	4	4	4	3	4	3	3	4	5	5	4	5	4	4	4	4	4	4	4	4	5	5	5	6	6	0	1
1001852391	2	3	3	2	2	2	1	4	5	4	5	5	4	3	4	4	5	4	1	3	4	5	2	4	5	3	5	5	5	3	5	4	3	2	4	4	3	4	6	5	6	5	5	4	0	1
1001852391	1	1	3	1	3	1	1	5	5	5	5	5	5	5	5	5	5	5	2	2	4	4	3	4	4	4	4	5	5	5	5	5	5	5	5	5	5	5	5	5	5	7	4	6	1	6
1001852391	2	3	3	2	2	2	1	4	4	4	5	4	4	3	4	4	4	4	3	3	3	4	3	4	3	3	3	4	4	4	3	3	5	5	5	3	4	3	5	5	6	6	6	5	1	3
1001852391	1	1	3	1	2	1	1	5	5	5	5	5	5	5	5	5	5	5	5	4	5	4	5	5	5	4	4	5	5	5	4	5	5	5	5	4	4	4	6	5	5	6	5	6	1	3
1001852391	2	1	3	1	2	1	1	2	2	2	2	2	2	2	2	2	3	2	2	2	2	3	1	2	1	2	1	2	2	1	2	3	3	2	3	2	2	2	3	3	2	2	2	2	1	0
1001852391	2	1	3	1	2	1	2	5	5	4	4	4	5	4	4	5	5	5	4	5	5	3	3	3	4	4	4	3	4	4	3	4	4	4	4	4	4	4	5	5	6	6	5	5	0	1
1001852391	2	3	4	1	1	1	1	4	4	3	4	3	3	4	3	3	3	4	2	2	4	4	4	4	4	4	4	4	4	4	4	4	4	4	4	4	4	4	5	5	5	5	6	6	1	3
1001852391	2	1	1	1	1	1	1	4	5	4	3	2	4	4	5	4	4	3	3	5	4	5	4	4	5	3	4	4	4	5	5	4	4	4	5	3	3	4	5	5	6	5	4	4	0	2
1001852391	2	1	1	1	1	1	1	3	3	3	4	4	3	3	4	3	3	3	4	3	4	4	4	4	3	3	3	3	4	4	3	5	4	3	4	3	4	3	4	4	6	5	6	5	1	1
1001852391	2	1	3	1	1	1	1	3	4	3	2	3	3	3	4	2	4	2	2	3	2	2	2	3	2	2	3	2	2	3	3	2	2	2	2	3	2	2	3	2	2	2	3	2	0	0
1001852391	1	2	3	1	2	1	1	5	5	5	5	5	4	5	5	4	4	4	5	5	4	4	3	5	5	4	4	5	4	5	5	5	5	5	5	5	5	4	6	6	3	7	7	7	1	6
1001852391	1	1	3	1	2	1	1	3	4	4	4	4	5	3	5	4	3	4	3	3	4	5	5	3	3	4	3	3	4	5	3	4	4	3	4	4	3	4	4	4	6	6	6	6	1	1
1001852391	2	1	3	1	3	1	2	4	4	4	4	4	4	4	4	3	4	4	5	5	3	3	2	4	4	4	4	4	5	4	5	4	5	4	4	4	5	4	5	5	5	7	6	6	1	1
1001852391	2	2	3	1	2	1	1	4	4	4	4	4	4	4	4	4	4	4	4	4	4	4	4	4	4	4	4	4	4	4	4	4	4	4	4	4	4	4	6	7	6	6	6	7	1	1
1001852391	2	3	3	1	3	1	2	5	5	5	5	5	5	5	5	5	5	5	5	5	5	5	4	5	5	5	5	5	4	4	5	5	5	5	5	4	5	5	7	7	7	7	7	7	1	6
1001852391	2	2	3	1	1	1	1	4	3	2	2	5	2	3	4	2	5	2	2	5	5	2	2	3	2	3	2	1	2	2	3	2	2	2	5	5	4	2	4	7	5	6	7	6	0	0
1001852391	2	3	3	2	2	1	1	4	4	4	4	4	4	4	3	4	3	3	3	3	4	3	3	3	3	3	3	3	3	3	3	3	3	3	3	3	3	3	4	4	4	4	4	4	0	0
1001852391	2	1	3	1	2	1	2	1	2	2	2	2	2	2	2	3	2	2	2	3	2	2	2	2	3	2	3	3	3	3	3	3	3	3	3	3	3	3	3	3	3	3	3	3	1	1
1001852391	2	2	3	1	2	1	1	5	5	5	5	5	5	5	5	5	5	5	4	5	4	4	4	5	5	4	4	5	5	5	5	5	5	5	5	5	5	5	5	7	7	7	7	7	1	2
1001852391	2	2	3	1	3	1	1	4	5	3	5	5	4	4	4	4	3	5	3	4	5	5	5	5	5	5	4	4	4	4	5	5	4	3	3	4	4	4	5	6	7	7	7	7	1	1
1001852391	2	1	3	1	2	1	1	4	4	4	4	5	5	5	5	5	4	4	4	4	3	3	3	3	3	3	4	4	4	4	5	4	3	4	4	4	4	4	6	6	6	6	6	7	1	1
1001852391	2	2	4	1	3	1	1	4	5	2	4	5	2	4	4	2	4	4	2	4	4	4	4	5	2	4	4	2	4	2	4	4	4	4	2	4	4	5	5	5	7	7	6	6	1	1
1001852454	2	1	4	1	3	2	1	5	5	3	5	3	4	4	5	4	3	4	5	5	5	5	3	4	3	3	4	4	4	5	5	5	5	5	2	3	3	3	7	7	7	7	7	7	1	4
1001852454	1	1	2	1	3	1	1	4	4	3	5	4	5	5	5	5	5	5	4	4	5	5	4	4	4	5	4	4	4	5	4	5	4	4	3	3	4	5	6	7	7	7	7	7	1	1
1001852454	2	1	2	1	3	1	2	4	5	4	5	4	3	4	5	3	5	4	4	3	5	3	5	4	4	3	2	4	3	2	3	4	5	2	4	3	5	3	4	3	5	7	6	5	1	1
1001852454	2	1	1	1	2	1	1	4	5	5	4	5	3	3	3	4	5	4	5	4	5	5	5	4	5	4	5	5	5	5	5	4	4	3	4	4	5	4	5	7	7	6	6	6	1	2
1001852454	2	1	2	1	3	1	1	5	5	5	5	5	5	4	5	5	5	5	5	5	5	5	5	4	3	5	5	3	5	5	5	5	3	4	3	3	5	5	5	6	6	6	5	6	1	2
1001852454	2	1	2	1	3	2	1	5	5	4	5	4	3	5	4	4	5	5	4	4	5	4	3	4	4	4	5	5	5	4	4	4	4	4	5	5	5	4	7	7	7	7	7	6	1	2
1001852454	2	1	2	1	3	1	1	5	5	5	5	5	5	5	5	5	5	5	5	5	5	5	5	5	5	5	5	5	5	5	5	5	5	5	5	5	5	5	7	7	7	7	7	7	1	5
1001852454	1	1	2	1	3	1	1	4	4	5	4	5	5	4	5	4	4	4	3	4	5	5	4	3	4	5	4	4	4	5	5	4	5	3	4	4	4	4	6	5	7	6	5	7	0	4
1001852454	2	1	2	1	3	1	1	5	5	5	5	5	5	5	5	5	5	5	5	5	5	5	5	5	5	5	5	5	5	5	5	5	5	5	2	3	2	5	7	7	7	7	7	7	1	6
1001852454	2	1	4	1	1	1	2	4	3	3	5	5	3	4	4	3	3	3	4	4	4	4	3	4	4	4	5	3	3	3	4	3	4	4	3	4	3	3	5	5	5	6	6	6	1	3
1001852454	2	1	2	1	3	1	1	4	5	3	4	2	4	5	5	4	2	4	4	4	3	3	4	3	4	4	4	3	4	4	5	3	3	3	4	4	4	5	6	7	6	6	5	4	0	1
1001852454	2	1	2	1	3	1	1	5	5	5	5	5	5	5	5	5	5	5	5	5	5	5	5	5	5	5	5	5	5	5	5	5	5	5	5	5	5	5	7	7	7	7	7	7	1	6
1001852454	2	1	2	1	3	1	1	5	5	5	5	5	5	5	5	5	5	5	5	5	4	4	4	5	5	5	5	5	5	5	5	5	5	5	5	5	5	5	7	7	7	7	7	7	1	5
1001852454	2	1	2	1	3	1	1	5	5	5	5	5	5	5	5	5	5	5	5	5	5	5	4	5	5	5	5	5	5	5	5	5	5	5	5	5	5	5	7	7	7	7	7	7	1	4
1001852454	1	1	2	1	3	1	1	5	5	5	5	5	5	5	5	5	5	5	4	4	5	5	4	5	5	5	5	5	5	5	5	5	5	5	5	5	5	5	7	7	7	7	7	7	1	3
1001852454	1	1	2	1	3	1	1	5	5	5	5	5	5	5	5	5	5	5	5	5	5	5	5	5	5	5	5	5	5	5	5	5	5	5	5	5	5	5	7	7	7	7	7	7	1	6
1001852466	2	2	2	1	3	1	1	4	4	5	5	5	4	4	4	4	3	4	3	4	3	4	4	5	4	4	4	4	3	4	3	3	3	3	3	4	3	4	4	5	4	5	4	3	1	1
1001852466	2	1	2	1	3	1	1	5	5	4	5	5	5	5	3	5	5	5	3	4	3	5	4	4	5	5	4	4	4	4	5	3	3	3	2	4	5	4	7	7	7	7	7	7	0	2
1001852466	2	1	2	1	3	1	1	5	5	5	5	5	5	5	5	5	5	5	5	3	4	4	4	4	4	4	4	5	5	5	5	5	5	5	5	5	5	5	7	6	7	7	7	7	1	5
1001852466	1	1	2	1	3	2	1	4	4	5	4	4	4	3	5	4	3	2	3	3	4	4	3	3	3	4	4	3	3	4	3	3	3	4	3	3	3	3	4	5	5	4	5	5	1	2
1001852466	2	1	2	1	3	1	1	3	3	3	3	4	5	5	5	4	4	3	5	2	1	1	1	1	1	3	3	1	1	1	1	1	1	2	2	2	2	3	4	5	3	3	3	3	0	0
1001852466	2	2	2	1	3	1	1	5	5	5	5	5	5	4	5	5	4	5	4	5	5	5	4	4	4	4	4	3	4	4	4	3	4	3	4	4	3	4	5	5	5	4	5	6	1	4
1001852466	2	1	2	1	1	1	1	3	3	4	3	2	2	3	3	4	2	2	3	3	3	3	2	1	3	3	4	2	3	4	3	4	2	5	4	4	4	4	5	5	6	5	5	5	1	6
1001852466	1	2	2	1	3	1	1	3	4	4	5	3	5	4	3	4	3	4	3	3	2	1	2	3	1	1	4	3	3	3	3	2	4	3	3	4	4	4	4	5	4	4	5	5	0	0
1001852466	2	3	2	1	3	1	1	5	5	5	5	5	5	5	5	5	5	4	2	3	5	5	4	5	5	5	5	5	5	5	5	5	4	4	4	4	4	4	7	7	7	7	7	7	1	4
1001852466	2	2	2	1	3	1	2	2	4	4	3	3	3	2	4	3	3	4	3	2	4	2	4	3	2	3	4	4	3	3	3	3	4	2	5	2	5	3	5	4	4	4	5	5	1	2
1001852466	2	1	2	1	3	1	2	4	3	4	3	4	3	4	3	4	4	3	2	4	3	4	4	4	3	3	4	3	3	3	4	4	4	3	3	4	4	3	5	4	4	4	4	5	0	0
1001852466	1	2	2	1	3	1	1	3	3	3	3	3	3	3	3	3	3	3	4	3	3	3	3	4	3	3	3	4	5	3	3	5	3	2	4	3	3	4	4	4	5	5	4	5	1	1
1001852466	2	2	2	1	3	1	1	5	5	5	5	4	5	5	5	5	5	5	5	4	4	4	4	5	5	5	5	5	5	5	5	5	3	5	4	5	4	4	6	5	5	6	6	6	1	3
1001852466	2	2	2	1	3	1	1	5	5	3	4	5	5	4	5	5	5	5	3	4	5	5	5	4	4	4	4	5	4	5	4	4	5	5	5	5	4	4	7	7	7	7	7	7	0	5
1001852466	1	2	2	1	3	2	2	5	4	5	4	5	5	5	5	4	4	5	2	2	3	3	3	4	4	4	5	5	4	5	4	5	5	5	4	5	4	5	6	6	7	6	7	6	0	0
1001852810	2	2	2	2	2	4	2	4	4	3	5	2	4	4	3	4	4	3	4	3	4	4	3	2	5	3	5	4	3	4	4	4	4	3	4	4	4	4	3	6	4	5	4	5	0	1
1001852810	1	1	2	1	3	2	1	2	4	4	3	4	3	4	4	4	3	4	4	3	4	4	4	4	4	4	4	4	3	4	5	4	3	4	4	4	3	4	4	5	5	6	4	6	1	3
1001852810	2	1	2	1	3	1	1	5	3	3	5	5	5	4	4	5	5	2	4	4	4	4	3	4	3	4	3	4	3	4	3	4	4	3	4	3	5	3	5	5	4	5	4	3	0	4
1001852810	2	2	2	1	3	1	1	4	4	4	4	4	4	4	4	4	4	4	4	4	4	4	4	4	4	4	4	4	4	4	4	4	4	4	4	4	4	4	6	6	6	6	6	5	1	1
1001852810	1	2	2	1	2	1	1	4	4	4	4	4	5	5	5	5	5	5	4	4	3	3	3	3	4	3	3	3	3	4	4	3	4	4	4	3	4	4	5	5	7	7	7	7	1	2
1001852810	2	2	2	1	3	1	1	5	5	4	4	5	4	4	4	5	4	5	5	4	4	4	4	4	4	4	4	3	4	3	3	3	3	5	4	5	4	5	6	6	6	6	6	6	1	4
1001852810	2	2	2	1	3	1	1	4	4	4	3	4	3	4	3	4	4	4	3	3	3	4	4	4	4	4	4	3	3	3	3	4	3	3	3	3	4	3	7	6	6	5	5	4	1	3
1001852810	2	2	2	1	3	1	1	3	4	3	4	4	3	3	4	3	2	3	2	3	3	3	4	2	3	3	1	1	2	2	2	2	3	2	3	3	4	3	4	5	5	5	5	4	1	2
1001852810	2	2	2	1	3	2	1	4	5	3	5	3	4	4	4	3	2	4	3	3	5	4	5	2	3	4	4	3	3	4	3	5	3	4	3	5	4	3	4	5	6	4	6	4	1	2
1001852810	1	2	2	1	3	1	1	4	4	5	4	4	4	4	4	4	4	4	4	4	5	3	4	4	3	4	4	4	4	4	4	4	4	4	4	4	5	4	6	6	6	6	7	7	1	2
1001852810	2	2	2	1	3	1	1	5	5	5	5	5	3	4	5	4	4	3	2	2	5	5	4	5	4	4	5	5	4	5	3	4	4	4	3	5	4	5	7	7	7	6	7	7	1	1
1001852810	1	2	2	1	3	1	1	5	5	5	5	5	5	5	5	5	5	5	5	5	5	5	5	5	5	5	5	5	5	5	5	5	5	5	5	5	5	5	7	7	7	7	7	7	0	3
1001852810	1	2	2	1	2	1	1	3	4	3	2	2	5	3	4	3	2	2	2	2	3	2	1	3	3	3	4	3	2	5	3	2	4	5	3	4	2	3	5	7	3	3	5	2	1	3
1001852810	1	2	2	1	3	1	1	4	4	5	4	3	3	3	3	3	3	4	4	3	3	4	3	3	3	3	4	3	4	3	3	3	3	3	3	4	3	3	4	4	5	4	4	4	0	3
1001852810	2	2	2	1	3	1	2	5	5	5	5	5	5	5	5	5	5	5	4	4	4	4	4	4	5	5	4	4	4	4	5	5	3	3	3	3	4	4	5	6	7	7	7	7	1	1
1001853024	2	1	2	1	3	1	2	3	4	3	3	4	3	4	4	4	3	3	3	3	3	4	4	4	3	3	3	4	4	3	4	3	3	3	3	4	4	4	4	4	5	3	3	5	0	1
1001853024	2	2	2	1	3	1	1	4	5	5	4	4	3	5	5	5	4	5	4	5	4	5	2	3	4	4	5	4	5	3	4	4	5	4	5	4	5	3	7	4	7	7	7	6	1	2
1001853024	2	2	2	1	3	2	1	5	5	5	5	5	4	4	3	5	4	4	3	3	3	3	3	4	4	4	4	4	3	4	5	4	4	5	4	5	4	4	6	5	6	5	5	5	1	2
1001853024	1	1	2	1	3	1	1	5	5	4	4	5	5	3	3	2	5	4	4	3	5	5	3	4	3	2	5	3	4	3	5	2	2	4	3	5	2	4	4	7	6	6	5	7	0	2
1001853024	2	1	2	1	3	1	1	3	3	4	4	3	4	3	4	3	3	3	3	4	3	3	3	4	3	3	3	3	3	3	4	3	3	3	3	4	3	3	4	4	4	4	4	4	1	1
1001853024	2	3	2	2	1	1	1	4	4	4	4	4	4	4	4	4	4	4	4	4	4	4	4	4	4	4	4	4	4	4	4	4	4	4	4	4	4	4	6	5	5	6	6	6	1	2
1001853024	2	1	2	1	5	1	1	5	4	5	4	4	4	5	4	4	4	4	3	4	4	4	4	4	3	4	4	4	5	3	3	4	4	4	3	4	3	4	4	5	4	5	5	6	0	0
1001853024	2	2	2	1	1	1	1	3	3	4	4	4	5	5	4	5	4	5	4	4	5	5	4	5	4	5	5	4	5	4	5	4	4	5	4	5	4	5	6	7	6	5	7	6	1	1
1001853024	1	1	2	1	1	2	1	5	4	5	5	5	4	4	5	4	4	3	4	4	3	3	3	5	3	3	4	5	3	3	5	3	3	3	3	4	3	4	4	6	5	5	4	5	1	3
1001853024	1	3	2	1	1	1	1	3	3	3	3	3	3	3	3	3	3	3	3	3	3	3	3	3	3	3	3	3	3	3	3	3	3	3	3	3	3	3	4	4	4	4	4	4	1	1
1001853024	1	3	2	2	1	2	1	5	4	5	4	5	4	5	5	4	5	5	4	4	4	5	4	5	5	4	4	4	4	5	5	5	5	4	5	4	5	4	7	6	5	6	7	7	1	2
1001853024	1	1	2	1	1	1	2	4	4	3	3	2	4	4	4	4	4	3	3	3	3	3	2	4	1	3	4	4	4	4	4	3	2	1	1	5	5	5	5	5	5	5	5	5	0	1
1001853024	2	1	2	1	3	1	1	5	5	5	5	5	4	5	5	5	5	5	5	4	4	1	1	5	4	1	5	1	5	4	4	4	4	4	4	4	5	5	6	6	6	7	7	7	0	0
1001853024	1	3	2	1	1	1	1	1	2	3	4	5	1	2	3	4	5	1	2	3	4	5	1	2	3	4	5	1	2	3	4	5	1	2	3	4	5	1	2	3	4	5	6	7	0	1
1001853024	1	1	2	1	1	1	1	3	4	3	3	3	3	3	3	3	4	3	3	4	3	3	3	4	3	3	4	3	3	3	4	3	3	4	4	3	3	3	5	4	5	5	5	4	1	1
1001853024	2	3	2	1	2	2	1	4	3	3	3	3	3	3	3	3	3	3	4	4	3	3	4	3	3	3	3	3	3	4	3	3	3	3	4	3	3	3	4	5	4	4	4	4	0	1
1001853024	2	1	2	1	3	1	1	3	5	5	5	5	5	5	5	5	5	5	3	3	3	5	2	4	4	4	2	4	3	5	5	4	4	5	5	5	3	5	7	7	7	7	7	5	1	3
1001853024	1	5	2	2	3	2	1	5	5	3	5	5	5	5	5	5	5	5	3	3	5	5	5	5	5	5	3	3	5	5	5	5	4	4	3	5	3	3	7	7	7	7	7	7	1	3
1001853024	1	1	2	1	3	1	2	3	3	4	3	2	5	4	2	3	3	4	4	4	4	4	5	4	4	3	3	4	3	3	4	4	3	3	4	4	5	3	5	5	5	4	6	6	1	3
1001853024	1	2	2	1	2	2	1	3	3	3	3	3	3	2	2	3	3	2	4	2	3	3	2	3	3	4	2	4	2	4	2	3	2	2	3	2	4	3	3	4	5	6	5	5	0	0
1001853024	2	1	2	1	2	1	2	4	4	5	5	5	4	4	4	3	3	4	2	2	5	5	5	5	5	4	3	4	5	5	5	5	4	4	5	4	5	5	5	6	6	6	6	6	1	1
1001853024	2	1	2	1	2	1	1	4	4	4	4	4	4	5	5	4	5	5	4	4	4	5	4	4	5	4	4	4	4	5	4	5	4	3	4	4	4	4	6	4	5	5	5	5	0	1
1001853752	1	1	2	1	1	1	2	3	4	2	4	5	4	4	4	4	4	4	3	3	3	3	2	4	4	3	4	3	3	3	4	3	4	4	4	4	4	4	6	6	6	6	6	6	1	0
1001953131	2	1	2	1	1	2	1	5	3	5	5	5	5	3	3	3	3	4	2	1	5	5	1	1	4	5	3	3	5	5	5	5	1	3	1	1	1	5	6	7	7	7	5	7	0	1
1001953243	1	1	2	1	3	1	1	5	3	4	5	5	5	5	5	5	5	5	3	3	4	2	2	3	4	4	4	4	4	5	5	4	4	4	5	4	3	3	7	7	7	7	7	7	1	1
1001953270	1	1	2	1	2	1	1	4	3	3	5	4	4	4	4	4	4	4	3	2	3	3	2	3	3	3	3	3	4	3	3	3	3	3	3	3	3	3	6	6	6	6	6	6	1	2
1001953270	1	2	2	1	3	1	1	5	4	5	4	4	5	4	5	5	4	5	5	3	4	2	5	5	5	4	4	4	4	3	3	5	3	5	5	4	5	4	6	7	7	7	7	7	1	6
1001953270	1	2	2	1	3	1	1	5	5	5	5	5	5	5	5	5	5	5	3	3	3	4	4	3	4	4	3	2	3	4	4	3	2	3	2	5	3	3	5	7	7	7	7	7	1	1
1001953270	1	2	2	1	2	1	1	4	4	4	4	4	4	3	3	3	3	4	3	3	2	3	2	3	4	2	4	4	3	4	4	3	2	3	1	3	3	3	5	4	6	5	6	5	0	1
1001953270	1	1	2	1	2	1	1	3	3	3	3	3	3	3	3	3	3	3	3	3	3	3	3	3	3	3	3	3	3	3	3	3	3	3	3	3	3	3	4	4	4	4	4	4	1	1
1001953270	1	1	2	1	2	1	1	3	4	4	4	4	4	4	4	4	4	4	4	4	4	1	1	4	4	3	3	3	3	4	4	4	4	4	4	4	4	4	5	5	6	6	6	6	0	0
1001953270	1	2	2	1	2	1	1	5	5	5	5	5	5	5	5	5	5	5	5	5	5	5	5	5	5	5	5	5	5	5	5	5	5	5	5	5	5	5	5	6	5	6	5	5	1	2
1001953270	1	1	2	1	1	1	2	4	4	3	4	4	4	4	4	3	4	4	4	3	3	3	2	3	3	4	4	3	3	3	2	3	4	4	4	4	4	4	6	6	6	6	6	6	0	1
1001953270	1	2	2	1	2	2	1	3	4	5	4	4	3	4	4	4	3	4	4	4	3	4	3	4	4	3	4	4	3	3	3	4	3	3	4	3	4	4	5	4	4	4	4	4	1	3
1001953270	1	2	2	1	2	2	1	4	3	3	3	4	4	3	4	3	5	4	3	4	5	4	5	4	3	5	5	3	4	4	3	5	3	4	4	3	5	4	4	5	6	5	4	6	1	2
1001953270	1	2	2	1	1	1	1	5	5	3	5	5	5	5	4	4	5	4	3	3	5	3	2	3	3	3	5	4	4	3	5	4	3	4	3	2	3	4	6	4	6	6	5	4	0	1
1001953270	1	2	2	1	3	4	1	4	3	4	4	4	4	5	5	5	4	4	5	4	3	4	4	4	4	4	5	5	4	5	4	4	4	5	3	4	4	4	5	5	5	7	7	5	0	0
1001953270	1	1	2	1	3	1	1	4	3	3	5	4	3	5	4	4	4	4	5	3	5	4	2	4	3	3	3	4	5	4	5	4	5	4	4	4	3	3	6	6	6	6	6	6	1	2
1001953270	1	1	2	1	2	1	1	4	3	3	3	5	4	4	5	4	4	5	3	3	5	4	4	4	5	4	3	3	3	4	4	4	2	3	2	3	3	4	5	7	5	5	4	2	0	2
1001953270	1	2	2	1	5	6	1	5	5	5	5	5	5	5	5	5	5	5	4	4	3	4	5	4	5	4	5	5	4	4	4	5	5	4	3	5	4	4	6	7	6	6	6	6	1	6
1001953270	1	2	2	1	1	2	1	5	3	4	3	2	5	5	5	5	5	5	4	4	3	3	2	1	4	5	3	3	3	4	2	1	1	1	4	4	4	4	6	5	4	4	6	5	0	0
1001953270	1	1	2	1	2	1	2	3	3	3	3	3	3	4	5	3	3	4	3	3	4	3	3	3	3	3	3	3	3	3	3	3	3	4	4	3	4	3	7	5	4	4	4	5	1	2
1001953270	2	2	2	1	3	1	1	5	3	3	5	5	2	3	5	2	2	4	2	3	4	2	3	3	2	4	3	3	2	5	2	3	2	3	2	3	3	3	5	6	7	5	6	5	0	1
1001953270	2	2	2	1	1	1	1	5	4	3	5	2	1	2	2	2	3	5	1	2	1	1	2	3	3	3	4	3	4	3	5	4	2	3	2	1	4	4	6	7	7	5	4	4	0	1
1001953271	1	2	2	1	2	2	1	4	3	5	4	4	4	5	4	5	4	5	4	4	4	4	2	5	4	5	5	5	5	4	5	3	5	4	5	4	4	5	5	6	5	5	6	5	0	1
1001953271	2	1	2	1	2	1	1	5	5	5	5	5	5	5	5	5	5	5	5	5	5	5	5	5	5	5	5	5	5	5	5	5	5	5	5	5	5	5	7	7	7	7	7	7	1	1
1001953271	1	2	2	1	3	1	1	4	4	5	5	5	5	5	5	5	5	5	4	5	5	5	4	5	5	5	5	5	5	4	5	5	5	5	5	5	5	5	6	7	7	7	7	7	0	1
1001953271	1	1	2	1	3	1	1	5	5	5	4	3	5	3	4	5	2	4	4	3	5	4	2	4	3	5	3	5	3	4	3	4	4	5	3	3	3	3	4	5	7	7	6	4	0	3
1001953271	2	1	2	1	2	1	1	3	3	3	3	4	5	3	4	3	3	3	3	3	3	3	3	4	3	4	3	3	3	4	3	3	3	3	3	3	3	3	4	4	4	4	4	5	1	2
1001953271	2	1	2	1	2	1	1	3	3	3	3	3	3	3	3	3	3	4	3	3	3	4	2	3	3	3	3	3	3	3	3	3	3	3	3	3	3	3	4	3	5	3	4	4	0	1
1001953271	1	1	2	1	2	1	1	3	2	3	4	3	4	4	3	3	2	3	3	4	3	3	3	4	3	2	4	3	3	3	4	2	3	3	3	3	4	3	5	4	3	4	4	5	1	0
1001953271	2	2	2	1	3	1	1	4	4	3	4	5	4	4	4	4	3	3	3	3	4	5	2	3	3	3	3	2	4	4	3	4	2	2	2	3	2	3	5	5	5	5	6	4	0	4
1001953271	1	2	2	1	3	1	1	3	3	3	3	3	3	3	3	3	3	3	1	1	1	1	1	3	2	2	2	2	3	3	3	3	3	3	3	3	3	3	5	5	6	5	5	5	0	0
1001953271	2	2	2	1	3	1	1	5	4	4	5	3	2	3	4	4	4	3	3	2	4	4	3	4	3	2	2	3	3	4	4	3	2	2	3	4	4	3	7	7	6	5	6	4	1	3
1001953271	1	2	2	1	2	1	1	5	5	5	5	5	5	5	5	5	5	5	5	5	5	5	5	5	5	5	5	5	5	5	5	5	5	5	5	5	5	5	7	7	7	7	7	7	1	2
1001953271	1	2	2	1	2	1	1	5	5	5	5	5	5	5	5	5	5	5	5	5	5	5	4	5	5	5	5	5	5	5	5	5	4	4	4	5	5	5	7	7	7	7	7	7	1	1
1001953271	2	3	2	1	3	2	1	3	3	3	3	4	4	3	3	3	3	3	3	3	3	3	3	3	3	3	3	3	3	3	3	3	3	3	3	3	3	3	4	4	4	4	4	4	1	3
1001953271	1	2	2	1	3	1	1	4	4	4	4	4	4	4	4	4	4	4	4	4	4	2	3	4	3	4	4	4	4	2	4	4	4	4	2	4	5	4	5	6	6	6	6	5	0	0
1001953271	2	2	2	1	3	1	1	5	5	4	3	5	4	3	4	4	5	3	4	2	2	2	1	2	4	5	4	4	4	3	4	3	3	4	4	4	4	4	5	5	6	6	6	6	1	1
1001953271	2	2	2	1	2	2	1	5	5	5	5	3	5	5	5	5	5	5	5	5	5	4	3	5	5	5	5	5	5	5	5	5	3	5	4	4	4	4	6	7	7	7	7	7	1	3
1001953271	1	4	2	1	3	2	1	4	4	4	5	5	3	4	3	4	4	5	4	1	1	1	1	1	1	1	2	1	2	1	3	1	3	4	4	3	2	3	7	7	7	7	7	7	0	0
1001953271	2	1	2	1	3	1	1	4	4	4	5	3	5	5	4	4	4	4	3	2	1	2	1	3	4	2	4	2	3	3	2	3	4	3	3	2	2	3	5	6	5	5	5	4	0	0
1001953274	2	1	4	1	3	1	1	3	3	3	3	3	3	3	3	3	3	3	3	3	3	3	3	3	3	3	3	3	3	3	3	3	3	3	3	3	3	3	4	4	4	4	4	4	0	1
1001953274	1	1	2	1	1	1	1	3	3	3	3	3	3	3	3	3	3	3	3	3	3	3	3	3	3	3	3	3	3	3	3	3	3	3	3	3	3	3	4	4	5	4	4	4	0	2
1001953274	1	1	2	1	3	1	1	5	5	5	5	5	5	5	5	5	5	5	5	5	5	5	5	5	5	5	5	5	5	5	5	5	5	5	5	5	5	5	7	7	7	7	7	7	1	6
1001953274	1	1	2	1	3	1	1	3	4	4	4	4	4	4	4	4	5	5	5	3	2	1	1	3	3	3	3	3	4	4	4	4	4	3	4	4	5	5	7	7	7	7	7	6	0	0
1001953274	1	1	2	1	3	1	2	5	3	3	5	5	5	5	5	5	4	3	3	3	2	2	1	3	3	3	3	3	4	4	4	4	5	3	3	3	4	3	7	7	7	7	7	7	0	2
1001953274	2	1	2	1	3	1	1	3	3	3	3	3	4	4	3	3	3	3	3	3	3	4	3	3	3	4	3	3	3	3	3	4	3	3	4	3	3	3	4	4	4	4	4	4	1	1
1001953274	2	1	2	1	3	1	1	4	4	5	4	5	5	5	5	5	5	4	4	4	3	3	4	4	4	4	4	4	4	4	4	4	3	3	3	3	4	4	5	5	6	6	6	6	1	2
1001953274	2	1	2	1	1	1	2	3	3	3	3	3	3	3	3	3	3	3	3	3	3	3	3	3	3	3	3	3	3	3	3	3	3	3	3	3	3	3	4	4	4	4	4	4	1	0
1001953274	2	1	2	1	1	1	1	4	4	3	3	4	4	4	4	4	4	4	4	4	4	4	5	4	4	4	4	4	4	5	5	4	3	3	3	3	4	3	5	5	6	5	5	5	1	1
1001953274	2	1	2	1	2	1	1	2	2	3	5	3	5	5	5	5	3	3	3	3	4	2	1	2	3	3	2	2	2	2	4	2	5	5	5	5	3	5	4	5	6	6	5	5	0	0
1001953274	2	2	2	1	1	2	1	4	4	3	4	3	5	5	4	4	4	5	4	4	3	4	3	4	3	3	4	3	4	4	5	3	4	3	4	4	4	4	6	6	5	5	5	5	0	1
1001953274	1	1	2	1	3	1	1	5	5	4	5	5	5	5	5	3	4	3	1	1	2	3	1	4	4	5	3	3	4	4	4	5	2	2	1	3	3	4	5	6	7	7	7	7	1	2
1001953274	1	1	2	1	2	1	1	4	4	4	4	4	4	4	4	3	3	3	3	3	3	2	5	3	4	4	3	2	4	3	3	2	3	2	4	2	3	3	3	3	3	3	3	4	1	0
1001953274	2	1	2	1	2	1	1	3	5	4	3	4	4	4	4	5	4	4	3	4	4	4	4	4	3	4	5	4	4	3	4	4	4	4	4	5	4	4	6	5	6	6	6	6	1	1
1001953274	1	1	2	2	3	1	1	3	3	3	4	4	4	3	4	3	3	3	3	3	3	3	4	3	3	4	3	3	3	3	3	3	3	3	2	3	3	2	4	5	5	5	5	4	0	1
1001953274	1	2	2	1	3	1	1	4	4	4	4	4	4	5	4	5	4	5	4	4	4	3	3	4	4	4	4	4	4	4	4	4	3	4	4	3	3	4	5	5	6	6	6	6	1	1
1001953274	1	2	2	1	2	2	2	5	4	5	4	4	3	4	4	3	5	3	3	3	5	4	4	4	3	4	4	3	5	5	2	3	3	2	4	5	5	4	5	5	2	3	4	5	0	1
1001953274	1	1	2	1	1	1	1	4	5	2	5	4	5	4	2	5	4	4	3	2	3	5	2	4	5	5	2	2	2	2	2	4	1	4	3	4	2	3	4	5	4	4	3	3	0	3
1001953274	1	1	2	1	1	1	1	3	3	3	4	4	3	3	3	3	3	3	2	2	3	2	2	3	3	4	4	3	3	4	3	3	2	2	3	3	4	3	3	3	3	5	4	3	0	0
1001953274	2	1	2	1	3	1	1	3	5	3	3	5	3	4	3	5	4	3	4	5	3	4	4	3	4	3	5	3	3	4	3	3	4	4	3	5	5	3	5	4	6	6	5	5	1	1
1001953274	2	1	2	1	3	1	1	4	4	4	4	4	4	4	4	4	4	4	3	3	2	2	2	4	3	2	3	3	3	3	4	3	3	3	3	3	3	3	5	5	5	5	5	4	0	1
1001953274	1	1	2	1	1	1	1	4	4	4	5	5	5	5	5	5	5	4	3	3	2	2	2	3	5	4	4	4	4	4	4	4	4	5	4	4	4	4	6	6	6	6	6	6	1	1
1001953274	1	1	2	1	1	2	1	5	4	4	5	4	4	4	4	3	4	2	3	3	4	5	5	4	3	5	4	4	5	4	4	4	4	5	4	4	4	4	7	5	7	7	7	6	1	6
1001953274	1	2	2	1	3	2	1	5	4	5	4	3	2	5	2	5	5	5	5	4	3	5	4	4	4	5	3	4	4	3	5	3	2	5	5	5	5	4	4	7	5	7	6	7	1	3
1001953274	1	1	2	1	2	1	1	3	3	3	3	3	3	3	3	3	3	3	3	3	3	3	3	3	3	3	3	3	3	3	3	3	3	3	3	3	3	3	4	4	4	4	4	4	0	0
1001953276	2	5	2	2	2	1	1	3	4	3	4	4	4	5	4	4	5	4	4	3	2	2	2	4	3	4	3	2	3	3	3	3	2	3	5	4	4	5	6	6	5	5	6	6	0	0
1001953276	2	1	2	1	3	1	1	4	3	3	4	4	3	2	3	2	3	4	2	1	1	1	1	1	2	1	2	1	2	3	3	3	3	4	4	4	3	3	3	3	2	2	2	3	0	0
1001953276	1	1	2	1	3	1	1	4	4	4	4	3	4	3	3	3	3	4	4	4	3	3	4	3	2	3	3	3	2	4	3	3	3	3	2	4	2	3	6	4	6	6	5	4	0	1
1001953276	1	1	2	1	3	1	1	3	4	3	4	4	4	3	4	4	4	3	4	3	4	3	3	3	2	3	3	3	3	3	3	3	3	4	4	4	4	4	5	4	5	5	5	4	1	2
1001953276	2	1	2	1	3	1	1	3	3	3	3	4	4	3	2	3	3	4	3	2	4	1	1	3	3	1	2	4	3	3	3	3	4	4	4	4	4	4	4	5	4	5	5	5	0	0
1001953276	2	1	2	1	1	1	1	4	3	3	4	4	3	3	3	3	3	4	2	2	1	1	1	2	3	2	3	3	4	3	3	4	3	3	3	4	4	4	5	6	5	5	5	5	0	0
1001953276	2	1	2	1	3	1	1	4	4	4	4	4	4	4	4	4	4	4	3	3	2	2	2	2	1	1	3	1	4	4	3	4	3	3	3	3	4	4	5	6	5	5	5	5	0	0
1001953276	2	2	2	1	3	1	1	4	4	3	4	3	3	2	3	3	4	3	3	4	3	2	2	2	2	2	3	2	3	3	2	2	3	3	3	3	2	3	6	7	5	5	5	4	0	0
1001953276	1	1	2	1	1	1	1	3	3	3	4	4	3	3	3	4	3	3	3	3	3	3	4	4	3	4	3	3	3	4	4	4	3	3	2	3	3	4	5	5	6	6	6	6	0	1
1001953276	2	1	2	1	2	1	1	5	3	3	4	4	4	4	5	4	4	5	3	3	2	2	4	4	4	4	4	3	3	4	3	4	4	4	4	3	4	5	7	7	7	6	7	5	1	1
1001953276	2	2	2	1	2	1	1	5	5	5	5	5	4	4	4	3	4	5	3	3	1	1	5	5	5	5	4	4	3	4	3	4	4	4	4	5	4	4	6	7	6	6	6	5	1	3
1001953276	2	2	2	1	2	1	1	5	5	5	5	5	4	4	4	3	4	5	3	3	1	1	5	5	5	5	4	4	3	4	3	4	4	4	4	5	4	4	6	7	6	6	6	5	1	3
1001953276	1	3	2	2	3	5	1	5	5	4	4	4	4	4	4	4	4	5	3	4	2	5	5	4	5	4	4	4	3	4	3	4	4	4	4	3	4	4	7	7	6	6	6	7	1	4
1001953276	2	1	2	1	3	1	1	4	4	4	4	5	5	4	5	4	4	2	2	2	2	4	4	4	4	4	4	4	5	5	4	4	3	5	4	3	4	3	6	6	6	6	5	5	1	3
1001953276	1	1	2	1	3	1	1	4	4	4	5	4	3	3	3	3	3	4	4	3	1	1	1	1	2	1	3	2	2	2	2	1	3	3	2	4	3	3	4	5	5	4	4	3	0	0
1001953276	1	5	2	2	3	5	1	5	5	5	5	5	5	4	4	3	4	5	3	4	2	3	4	4	4	4	5	4	4	4	5	4	3	3	3	4	4	4	6	7	6	6	6	6	1	1
1001953276	2	1	2	1	3	1	1	4	4	3	4	4	4	4	4	4	4	4	4	3	4	3	3	3	3	4	4	4	3	3	4	3	4	4	4	4	4	4	5	5	6	5	6	5	1	6
1001953276	1	2	2	1	3	1	2	4	4	4	3	4	5	4	4	3	3	3	2	2	2	2	2	3	2	2	3	2	3	3	3	3	2	3	2	4	4	4	4	5	4	4	4	3	0	0
1001953276	1	2	2	1	3	1	1	4	4	4	4	4	5	5	5	5	5	5	5	5	5	4	3	4	4	4	4	3	4	4	4	4	3	3	3	3	3	3	5	5	5	5	5	5	1	6
1001953276	2	1	2	1	3	1	1	3	3	3	3	3	3	3	3	3	3	3	3	3	3	3	3	3	3	3	3	3	3	3	3	3	3	3	3	3	3	3	4	4	4	4	4	4	1	1
1001953276	2	1	2	1	2	1	1	3	4	5	4	4	2	3	3	3	3	3	3	3	1	2	1	3	4	2	2	1	3	3	2	3	3	3	2	4	2	4	2	2	1	2	2	2	0	0
1001953276	1	2	2	1	3	1	1	4	4	3	4	4	4	4	3	4	4	3	2	2	3	5	3	4	4	4	4	3	4	2	4	5	3	5	2	4	5	5	5	5	7	5	7	5	1	2
1001953276	1	1	2	1	3	1	1	4	4	2	4	3	3	4	4	4	5	4	3	3	3	2	2	4	4	4	4	3	4	4	4	4	4	4	3	4	4	4	4	6	6	6	6	6	1	3
1001953509	1	2	2	1	3	1	1	4	4	4	4	5	3	5	3	5	3	5	3	4	4	4	3	3	3	3	4	4	4	3	3	4	3	4	4	4	4	5	7	7	7	7	7	7	1	6
1001953542	2	2	2	1	3	2	1	5	5	4	5	5	3	4	4	3	3	5	3	3	4	4	3	4	4	4	3	3	3	3	4	3	2	2	2	2	3	3	4	6	6	6	6	6	1	2
1001953542	2	2	2	1	3	1	1	4	4	3	5	5	5	5	5	5	5	5	5	5	5	5	4	4	5	4	5	5	5	5	5	4	3	3	3	4	4	4	5	6	7	6	6	7	1	2
1001953542	1	3	2	1	4	2	1	5	4	2	5	5	5	3	5	2	3	4	3	1	3	2	1	2	2	3	3	4	2	2	3	2	1	3	2	3	2	5	5	6	5	5	4	4	1	6
1001953542	2	2	2	1	3	2	1	5	5	5	5	5	5	5	5	5	5	5	5	4	5	5	5	5	5	5	5	5	5	5	5	5	5	5	5	5	5	5	7	7	7	7	7	7	1	2
1001953542	1	2	2	1	2	1	1	4	4	4	3	5	4	3	4	3	4	3	3	3	5	5	4	3	3	4	2	3	4	3	5	3	2	1	2	4	4	4	5	5	6	6	6	6	1	3
1001953542	1	2	2	1	2	2	1	3	4	4	4	2	4	3	3	4	4	4	4	4	4	4	3	3	3	3	3	3	3	4	4	3	4	3	4	4	4	3	4	7	6	6	4	6	1	6
1001953542	1	3	2	2	2	2	1	4	1	4	5	4	5	5	4	5	5	5	4	3	1	2	1	4	2	4	4	4	1	1	4	3	5	4	3	4	5	3	7	7	7	7	7	7	0	0
1001953542	2	3	2	1	3	2	1	4	4	4	5	5	3	3	3	3	3	5	2	2	1	1	1	3	3	3	1	3	3	3	3	3	3	3	3	3	3	3	7	7	7	7	7	7	0	0
1001953542	2	3	2	1	3	2	1	5	3	3	2	2	5	5	4	3	3	5	2	1	3	3	3	4	4	5	3	3	4	4	3	5	1	1	1	4	3	5	6	7	6	6	6	6	1	1
1001953542	2	2	2	1	2	2	1	3	3	3	3	3	2	3	3	3	3	3	3	3	1	2	1	2	3	3	3	2	3	3	3	3	3	3	3	3	3	3	4	4	5	5	5	5	0	1
1001953542	2	2	2	1	3	1	1	4	3	4	5	4	5	2	3	4	3	4	2	2	1	2	1	2	3	2	4	2	3	3	4	2	2	2	3	4	4	4	6	6	7	6	7	5	0	0
1001953542	1	3	2	1	3	2	1	5	4	3	5	4	5	4	5	5	5	4	3	3	2	2	1	2	4	3	3	2	3	3	4	4	5	5	3	4	4	4	6	5	5	5	4	5	0	0
1001953542	2	2	2	1	3	1	1	4	4	3	5	4	4	4	4	3	3	4	3	3	5	5	4	3	3	3	4	3	4	4	4	4	3	3	3	3	3	3	5	6	6	6	6	5	1	2
1001953542	2	2	2	1	2	2	1	4	4	4	4	5	5	5	5	5	5	3	2	1	4	3	3	2	5	3	3	2	3	4	3	4	4	3	4	2	2	4	5	6	5	4	4	5	0	2
1001953542	2	2	2	1	1	1	1	2	2	2	4	2	4	4	4	2	3	4	4	2	1	1	1	2	4	2	2	1	1	2	4	4	2	2	3	4	4	4	6	6	6	3	3	3	0	0
1001953542	2	2	2	1	3	1	1	4	3	3	3	3	2	3	3	3	3	4	3	3	2	2	2	2	2	2	2	2	3	3	3	3	2	2	2	3	2	2	4	5	5	4	4	4	0	0
1001953542	2	2	2	1	3	1	1	5	5	5	5	4	4	4	4	4	3	5	3	3	3	3	1	3	2	4	5	3	4	5	4	5	3	3	3	3	2	3	6	6	6	6	6	6	1	2
1001953542	1	3	2	1	3	2	1	4	5	4	4	5	5	5	5	5	4	5	4	2	1	1	1	4	4	2	3	2	4	4	4	4	4	4	4	4	4	4	7	7	7	7	7	7	0	0
1001953557	2	2	2	1	3	1	2	4	4	4	4	3	3	3	4	4	4	4	3	3	3	3	3	3	2	2	3	3	3	2	3	3	3	3	3	3	3	3	4	4	4	4	4	4	1	1
1001953557	2	5	2	2	3	2	1	3	3	3	3	3	2	2	2	3	3	3	2	2	3	3	2	3	2	3	2	3	2	3	2	3	2	3	2	2	3	3	3	3	4	4	4	4	0	1
1001953557	2	2	2	1	3	1	1	4	3	3	4	4	4	4	3	3	4	4	3	3	3	2	2	2	2	3	3	3	4	4	4	4	3	3	3	4	3	3	5	5	5	5	5	5	0	0
1001953557	2	1	2	1	3	1	1	5	5	5	5	5	4	4	5	4	4	4	1	1	3	3	4	5	5	5	4	5	5	5	3	4	3	3	3	4	4	4	7	7	7	6	6	7	1	2
1001953557	2	2	2	1	3	1	1	4	4	4	4	3	4	3	3	3	3	3	3	3	4	4	3	3	3	5	4	4	3	2	3	3	2	2	3	3	3	3	4	5	4	4	4	4	0	1
1001953557	1	2	2	1	3	1	2	4	3	3	5	4	5	5	5	5	5	5	3	2	2	2	1	5	5	4	3	4	3	3	3	3	2	2	3	3	3	4	5	6	6	6	6	6	0	0
1001953557	2	2	1	1	3	1	1	4	4	5	5	4	5	5	5	5	5	5	1	1	1	3	1	5	5	5	5	5	5	5	5	5	4	5	4	5	3	2	5	7	7	7	7	7	1	2
1001953557	2	2	2	1	3	1	1	5	5	5	5	5	5	5	5	5	5	5	3	3	5	4	5	5	5	5	5	5	5	5	5	5	5	5	5	5	5	5	7	7	7	7	7	7	1	4
1001953557	2	2	2	1	2	3	1	5	4	5	5	5	5	5	5	5	5	4	2	2	4	2	1	4	4	4	5	4	4	5	5	5	5	4	3	4	3	4	7	7	6	6	6	6	0	0
1001953557	1	1	2	1	1	1	1	5	5	5	5	5	4	4	3	3	3	4	2	2	1	1	1	2	2	1	2	2	3	3	2	1	4	4	3	4	3	5	5	5	5	5	5	5	1	3
1001953557	1	3	1	2	1	1	2	3	3	3	3	3	3	3	3	3	3	3	1	1	1	1	1	2	2	1	3	1	1	1	1	1	3	3	3	2	2	4	4	3	4	4	2	4	0	0
1001953557	2	2	2	1	5	6	1	5	5	5	5	5	5	5	5	5	5	5	5	4	3	5	5	5	5	5	5	5	5	5	5	5	5	5	5	5	5	5	7	7	7	7	7	7	1	6
1001953557	1	2	2	1	3	1	1	3	3	3	3	5	4	4	5	4	5	5	3	3	3	3	3	3	3	3	5	3	4	4	4	4	5	5	5	5	5	5	7	7	7	7	7	7	0	0
1001953557	2	2	3	2	2	2	1	4	4	3	3	4	2	3	3	2	3	4	1	1	1	1	1	1	2	2	4	3	3	4	4	4	4	4	4	4	4	4	5	5	5	5	5	5	0	0
1001953557	1	2	2	1	3	1	1	5	5	5	5	5	5	5	5	5	5	5	3	3	2	2	1	5	5	3	5	1	5	5	5	5	5	5	5	5	3	5	7	7	7	7	7	7	0	0
1001953557	2	2	2	2	5	5	1	5	5	5	5	5	5	5	5	5	5	5	2	1	3	3	1	5	5	3	4	3	4	4	3	5	4	4	4	3	3	5	6	6	6	6	6	6	0	0
1001953557	2	2	1	1	1	2	1	5	5	5	5	5	5	5	5	5	5	5	5	5	5	5	5	5	5	4	5	5	5	5	5	5	5	5	5	5	5	5	6	7	7	7	7	7	1	2
1001953557	2	1	1	1	1	1	1	4	2	4	5	4	5	5	5	5	5	5	5	4	5	5	5	4	4	5	5	3	4	5	5	5	4	4	4	5	4	5	5	7	7	6	6	7	1	4
1001953557	2	1	3	1	2	1	1	5	5	5	5	5	5	5	5	4	4	5	4	5	4	4	4	5	5	4	5	4	4	4	4	4	5	4	4	4	4	4	7	4	6	5	4	5	1	3
1001953597	1	1	2	1	3	1	1	4	4	4	4	4	3	5	4	4	4	4	5	4	4	4	4	4	4	4	4	5	4	4	4	4	5	3	5	4	4	4	6	6	5	6	6	5	1	1
1001953597	1	1	2	1	1	1	1	4	2	2	5	4	4	3	4	4	3	4	3	3	5	5	1	4	4	3	4	3	3	3	3	3	4	4	4	4	4	4	6	7	7	7	7	7	1	3
1001953597	1	1	2	1	3	1	1	4	4	3	5	5	5	4	4	5	5	3	4	5	5	4	4	2	2	4	5	2	4	5	4	3	4	4	4	2	1	3	6	7	7	6	6	5	1	1
1001953597	1	1	2	1	3	1	1	5	4	3	4	4	3	4	3	5	4	3	4	5	3	4	4	4	4	4	5	4	5	3	4	5	4	5	4	3	4	5	6	5	7	5	7	6	1	2
1001953597	2	1	2	1	2	1	1	4	4	4	4	4	5	3	4	4	4	4	4	4	4	4	4	4	4	4	4	4	4	5	4	4	4	5	4	4	4	4	5	5	5	6	6	6	1	1
1001953597	1	2	2	1	3	1	1	4	3	5	4	4	4	5	5	5	4	5	3	2	3	1	2	3	3	4	4	3	2	3	4	5	4	4	5	5	5	5	7	7	7	7	7	7	0	6
1001953597	1	1	2	1	3	1	1	4	4	4	4	4	5	4	3	4	5	3	4	4	3	5	4	4	3	4	4	5	5	5	5	4	3	3	5	4	5	5	5	7	7	7	7	6	1	3
1001953597	1	1	2	1	3	1	1	4	4	5	5	4	5	3	3	3	4	4	4	4	3	3	4	4	4	4	4	3	3	3	3	3	3	4	3	3	3	3	5	5	3	5	7	5	0	3
1001953597	1	1	2	1	2	2	2	4	4	4	4	4	5	5	4	4	4	3	3	3	4	5	4	3	3	3	4	5	5	5	3	3	4	3	4	4	3	4	4	4	4	5	5	4	1	5
1001953597	1	2	2	1	2	1	1	5	5	4	5	5	5	5	5	5	5	5	5	5	5	5	5	5	5	5	5	5	5	5	5	5	5	5	5	5	5	5	7	7	7	7	7	7	1	2
1001953597	1	1	2	1	1	1	1	4	4	3	3	3	4	3	3	4	4	4	3	3	3	3	3	3	3	3	3	3	3	3	3	3	3	3	3	3	3	3	4	4	4	4	4	4	1	6
1001953597	1	1	2	1	2	1	1	4	3	3	5	4	4	5	4	3	3	4	3	5	4	3	4	5	4	4	3	3	4	5	3	3	4	4	3	4	5	5	6	5	5	5	7	5	1	1
1001953597	1	1	2	1	3	1	1	4	3	5	3	4	5	3	4	5	5	5	4	4	5	3	4	4	3	5	4	5	3	4	4	5	4	5	4	3	4	4	6	5	7	7	6	6	0	0
1001953597	1	4	2	2	3	3	1	5	5	5	4	5	4	3	3	4	5	5	4	4	4	4	5	3	5	4	3	5	4	4	4	3	3	4	4	5	4	4	5	5	5	6	7	7	1	6
1001953597	1	5	2	1	3	4	1	3	3	3	4	5	3	3	5	4	3	4	4	4	3	3	4	3	4	4	5	4	3	3	3	3	4	4	4	4	4	4	5	6	5	6	5	5	0	1
1001953646	1	1	2	1	1	1	1	4	4	5	4	4	4	4	4	4	4	4	4	4	4	4	3	3	4	4	4	3	4	4	4	4	4	4	3	4	3	4	5	6	6	5	5	5	0	1
1001953741	1	2	4	1	3	5	1	5	5	5	5	5	5	5	5	5	5	5	5	4	4	3	3	3	4	4	4	4	4	4	4	4	4	4	4	4	4	4	5	5	5	5	5	5	1	1
1001953741	1	1	4	1	3	1	1	5	5	5	5	5	4	4	4	4	5	5	3	2	3	3	2	4	4	4	5	4	5	4	5	4	3	3	3	4	3	4	7	5	6	7	7	6	1	2
1001953741	1	1	4	1	1	6	1	5	5	5	5	5	5	5	5	5	5	5	5	5	5	5	5	5	5	5	5	5	5	5	5	5	5	5	5	5	5	5	7	7	7	7	7	7	1	0
1001953741	2	1	2	1	1	1	1	5	5	3	4	4	4	4	4	3	3	4	3	3	4	4	3	3	4	4	4	4	3	4	4	4	4	4	4	4	4	4	5	6	6	5	5	5	1	2
1001953741	2	1	2	1	1	1	1	5	5	5	4	5	4	4	5	4	4	4	4	4	4	2	3	3	3	2	3	3	4	5	5	5	5	4	4	3	4	3	5	4	6	6	7	6	1	6
1001953741	1	1	2	1	2	3	1	4	4	4	4	4	4	4	4	3	4	4	4	4	4	4	4	4	4	4	4	4	4	4	4	4	4	4	4	4	4	4	5	5	5	6	5	4	1	2
1001953741	1	1	4	1	1	2	1	4	4	4	5	5	4	5	4	5	5	4	5	5	5	4	5	5	5	5	5	4	5	4	5	4	4	5	5	5	5	4	6	4	4	5	5	5	1	3
1001953741	2	1	2	1	3	1	1	5	5	5	5	4	5	4	5	5	5	5	3	4	4	5	4	4	4	4	4	4	4	4	4	5	4	4	3	4	4	4	6	6	6	6	5	5	0	3
1001953741	2	1	4	1	3	1	1	5	5	4	5	5	5	5	5	5	5	5	3	4	5	5	5	5	5	5	4	5	4	5	5	5	4	5	5	5	5	5	5	7	7	7	7	7	1	5
1001953741	1	1	2	1	1	1	1	4	5	4	5	5	4	4	4	4	4	5	4	3	5	5	2	3	4	4	5	3	3	3	3	5	3	3	3	4	4	3	5	6	5	5	5	4	1	5
1001953741	2	1	1	1	3	2	1	4	5	4	4	4	3	3	3	3	3	4	4	4	3	4	3	4	4	4	4	4	4	4	4	4	4	4	4	4	4	5	5	5	6	6	6	6	1	3
1001953741	1	1	2	1	1	1	2	4	4	4	5	4	3	3	4	3	3	3	3	3	3	3	2	3	4	4	4	3	3	3	3	3	3	3	3	3	3	3	4	5	6	5	5	5	0	1
1001953741	1	1	4	1	3	4	1	4	5	4	4	5	5	5	4	2	4	2	1	2	4	5	2	3	2	4	4	2	4	5	4	5	5	4	4	5	4	3	7	6	7	5	6	7	1	3
1001953741	1	1	4	1	1	1	2	5	3	5	5	5	5	5	5	5	5	5	5	2	5	5	1	5	5	2	5	5	5	5	5	3	5	5	4	3	3	2	7	6	7	7	7	7	1	4
1001953741	2	1	4	1	2	1	1	4	5	2	2	5	2	2	2	2	4	5	5	5	2	2	2	2	4	4	4	4	4	4	4	5	5	5	5	4	2	5	6	7	7	7	7	7	1	1
1001953741	1	1	2	1	1	1	2	5	5	4	4	4	4	4	5	5	4	4	4	4	5	4	4	4	5	5	4	5	5	4	5	5	4	5	5	5	4	5	6	7	6	6	6	6	1	6
1001953764	1	1	2	1	3	1	1	3	3	3	4	3	4	3	4	3	3	3	2	4	3	4	3	3	3	2	3	4	3	3	3	5	4	3	4	2	3	3	4	4	5	4	4	4	1	3
1001953764	1	3	2	2	4	3	1	3	3	4	3	4	2	3	3	4	3	4	3	3	4	3	3	3	3	3	3	4	2	4	3	3	3	3	4	3	4	3	5	4	5	4	4	5	1	3
1001953765	1	1	2	1	3	1	1	3	4	2	4	2	4	3	3	4	4	3	4	2	4	3	4	3	3	3	4	2	3	2	4	4	3	3	5	3	3	4	5	5	4	4	5	4	1	2
1001953765	1	1	2	1	3	1	1	3	3	3	3	3	3	3	3	3	3	3	3	3	3	3	3	3	3	3	3	3	3	3	3	3	3	3	3	3	3	3	4	4	4	4	4	4	1	2
1001953765	2	1	1	1	3	1	1	3	3	3	3	3	3	3	3	3	3	3	3	3	3	3	3	3	3	3	3	3	3	3	3	3	3	3	3	3	3	3	4	4	4	4	4	4	0	2
1001953765	2	1	2	1	3	1	1	3	4	2	4	3	5	2	3	1	3	3	3	2	2	4	3	2	4	2	4	2	3	2	4	2	4	2	3	4	3	2	2	5	6	4	4	3	0	1
1001953765	1	1	2	1	2	1	1	3	3	3	3	3	3	3	3	3	3	3	3	3	3	3	3	3	3	3	3	3	3	3	3	3	3	3	3	3	3	3	4	4	5	5	6	4	1	5
1001953765	1	3	2	1	4	2	2	5	5	4	5	4	4	4	5	4	5	4	5	4	5	5	5	5	5	5	4	5	5	4	4	4	5	4	4	5	5	5	7	7	7	7	7	7	1	4
1001953765	2	1	2	1	3	1	1	5	5	5	5	5	5	5	5	5	5	5	5	5	5	5	5	5	5	5	5	5	5	5	5	5	5	5	5	5	5	5	7	7	7	7	7	7	1	2
1001953765	1	1	2	1	3	1	1	4	5	4	4	3	5	5	4	4	3	4	2	3	4	3	3	3	5	4	4	5	4	4	5	5	4	3	5	4	5	5	5	7	6	6	5	5	1	1
1001953765	1	1	2	1	3	1	1	4	4	4	4	4	4	5	4	4	4	4	4	4	4	4	4	4	4	4	4	4	4	4	5	4	4	5	4	5	4	4	6	6	6	6	6	7	1	1
1001953765	1	1	2	1	1	1	1	4	5	5	4	3	5	1	5	5	5	4	3	3	4	4	4	4	4	4	4	4	4	4	4	4	4	4	4	4	4	4	6	6	6	5	5	6	1	3
1001953765	1	1	2	1	3	1	2	5	5	4	4	5	5	5	4	5	5	5	4	3	5	3	5	3	3	4	5	4	5	5	4	4	4	3	4	5	4	3	7	5	5	6	6	5	1	6
1001953765	2	1	2	1	3	1	1	4	3	3	3	3	3	4	3	4	3	4	2	4	4	3	4	2	3	3	4	3	4	4	4	4	3	4	3	3	3	3	4	4	4	4	5	4	1	2
1001953765	2	3	2	1	2	1	1	5	5	5	5	5	5	5	5	4	5	4	4	4	5	5	5	5	5	4	5	5	5	5	4	5	3	5	4	4	5	5	6	6	7	7	7	6	1	3
1001953765	2	1	1	3	3	3	1	5	4	5	4	4	4	5	4	4	4	4	3	4	3	4	4	4	3	4	5	4	4	4	4	4	4	4	4	3	5	4	6	6	6	5	5	6	1	3
1001953765	1	4	2	2	3	3	2	3	3	3	3	3	3	1	4	4	4	3	4	4	3	5	4	3	3	3	3	3	4	4	3	4	4	3	3	4	3	3	5	5	5	5	4	4	1	4
1001953765	2	2	2	1	2	2	1	5	5	5	5	5	5	5	5	5	5	5	5	5	5	5	5	5	5	5	5	5	5	5	5	5	5	5	5	5	5	5	7	7	7	7	7	7	1	3
1001953765	1	1	2	1	1	1	1	5	5	5	5	5	5	5	5	5	5	5	5	5	5	5	5	5	5	5	4	5	5	5	5	5	5	5	5	5	5	5	7	7	7	7	7	7	1	1
1001953797	1	1	2	1	3	1	1	5	2	5	4	4	4	4	5	5	4	3	3	3	5	5	2	4	4	4	2	4	4	4	3	4	4	4	4	3	4	5	6	7	6	5	6	5	1	4
1001953797	2	2	2	1	3	1	2	5	4	4	4	5	4	5	4	4	3	3	3	4	4	4	4	4	3	4	5	3	3	4	5	4	3	4	4	5	4	5	6	5	7	4	7	4	1	1
1001953797	2	2	2	1	2	1	1	4	4	3	4	4	4	4	4	4	4	3	3	3	4	3	2	3	4	3	4	5	3	3	4	3	4	4	4	3	3	5	4	3	5	5	5	5	0	1
1001953797	2	1	2	1	1	1	2	5	5	5	5	5	5	5	5	5	5	5	2	3	2	3	1	4	4	4	4	2	3	4	5	4	5	5	3	5	3	4	7	7	7	7	7	7	1	2
1001953797	2	1	2	1	3	1	1	4	2	4	4	4	4	4	4	4	4	4	2	2	3	3	2	2	2	3	4	3	3	2	4	3	3	3	3	3	3	3	6	6	6	5	5	5	1	2
1001953797	2	2	2	1	3	1	1	3	3	3	4	4	4	3	3	3	4	4	4	4	3	2	2	2	2	3	3	3	3	3	3	2	4	4	4	4	4	4	6	6	6	5	5	5	0	0
1001953797	2	1	2	1	3	1	1	4	3	2	4	3	5	5	3	4	5	4	3	3	3	3	3	3	3	2	2	2	2	4	4	4	3	3	3	4	4	5	6	5	5	5	4	4	0	0
1001953797	1	2	2	1	3	1	1	5	4	4	5	4	3	3	3	5	5	4	4	4	3	5	4	4	4	5	5	5	5	5	5	4	5	4	4	5	5	4	6	6	5	6	5	7	1	1
1001953797	1	1	2	1	3	1	1	3	4	4	3	2	4	3	3	4	4	4	2	2	3	1	1	3	3	4	3	3	3	3	2	2	3	3	2	2	2	2	4	4	4	4	3	3	0	0
1001953797	1	2	2	1	3	1	1	5	3	3	4	5	5	5	4	4	4	5	3	3	4	5	2	5	5	5	2	5	4	4	5	4	3	4	4	3	2	5	7	6	5	5	6	5	1	6
1001953797	1	2	2	1	3	1	1	3	4	3	4	3	4	3	4	3	4	3	4	3	3	3	3	4	4	4	4	3	4	4	4	4	3	4	3	4	3	4	4	5	5	4	5	5	1	1
1001953797	1	1	2	1	3	1	1	5	5	5	5	5	5	5	5	4	5	5	4	4	3	3	3	3	4	3	3	3	4	5	4	4	3	2	2	4	4	4	6	6	6	6	6	6	1	1
1001953797	2	2	2	1	4	2	1	4	4	4	4	4	4	3	4	3	3	5	3	3	4	3	2	3	3	4	3	3	3	4	3	4	3	3	2	2	3	3	5	6	5	4	5	5	1	1
1001953797	2	2	2	1	3	1	1	3	3	3	3	3	3	2	3	3	3	3	3	3	1	1	1	3	2	2	3	3	3	2	2	2	1	2	2	3	3	3	4	4	4	4	4	4	0	0
1001953797	2	1	2	1	3	1	1	5	4	4	5	3	3	4	3	3	4	3	5	5	3	5	3	5	5	3	4	4	5	3	3	4	4	5	4	3	3	3	7	5	6	4	3	7	1	1
1001953797	1	1	2	1	3	1	1	3	4	4	3	5	3	3	4	3	4	5	3	2	3	3	3	4	4	4	5	4	5	5	4	4	4	4	4	3	4	4	6	5	5	5	6	6	0	1
1001953797	2	1	2	1	2	1	1	4	5	4	4	2	5	5	4	4	4	4	1	2	4	3	4	4	5	5	5	5	3	4	4	4	4	4	4	3	4	4	1	6	4	4	5	3	1	1
1001953814	1	1	2	1	1	1	1	4	4	3	5	5	3	4	4	5	5	4	3	2	1	2	1	3	4	4	2	2	3	2	3	2	2	2	2	1	2	3	5	6	5	6	5	5	0	1
1001953814	1	1	2	1	1	1	1	5	4	4	2	4	5	3	2	1	1	3	4	4	5	2	3	4	4	2	1	1	2	2	4	5	2	2	1	3	4	3	6	5	3	5	5	4	1	1
1001953814	1	1	2	1	3	1	1	4	5	5	4	5	4	5	4	4	5	5	5	4	4	4	3	5	4	4	4	4	5	5	5	4	4	4	5	5	4	5	7	6	6	7	7	7	1	2
1001953814	1	1	2	1	1	1	1	4	4	3	3	4	5	4	4	4	3	3	3	4	4	2	1	3	4	3	3	2	4	4	4	3	3	3	4	4	3	3	6	5	5	5	5	4	0	0
1001953814	2	1	2	1	3	1	1	2	2	4	4	5	5	5	5	5	5	4	3	3	4	4	2	5	5	3	4	3	3	4	4	3	5	5	2	5	2	5	6	7	7	7	5	6	0	0
1001953814	1	1	3	1	1	1	1	3	3	3	4	4	4	2	3	4	4	4	2	2	2	3	2	2	3	4	4	3	2	2	2	2	1	1	1	1	2	2	4	5	5	5	5	4	0	1
1001953814	1	1	2	1	3	1	1	3	3	4	2	4	3	4	3	3	3	4	3	3	4	3	3	4	3	4	2	3	3	4	3	4	4	2	3	4	3	3	5	6	4	3	6	5	0	1
1001953814	1	1	2	4	3	1	1	3	4	1	4	3	5	2	5	5	4	2	1	5	5	4	4	5	4	3	4	4	4	5	3	3	2	5	3	5	1	5	5	3	7	5	4	6	0	0
1001953814	1	1	2	1	1	1	1	4	2	3	5	2	5	4	4	5	5	2	1	1	1	2	1	1	3	2	3	1	2	3	2	2	4	4	4	5	5	5	4	4	6	5	5	4	0	0
1001953814	1	2	2	1	2	1	1	5	5	4	4	4	5	4	5	3	4	4	4	3	5	4	4	4	4	3	3	3	4	4	5	4	4	3	5	4	3	5	6	7	5	5	7	4	1	1
1001953814	1	1	2	1	3	1	1	5	4	4	4	5	5	5	5	4	4	4	4	5	4	4	5	4	5	5	4	4	4	5	5	4	4	4	4	4	4	4	6	5	6	6	7	7	1	3
1001953814	2	1	2	1	3	1	1	3	3	3	4	3	4	3	4	4	4	3	3	3	2	2	2	2	4	3	3	3	3	3	3	3	3	3	3	3	3	4	4	4	5	5	5	4	0	0
1001953814	2	1	2	1	3	1	1	5	4	4	5	5	4	4	5	3	4	5	5	5	5	5	4	5	5	5	5	3	4	4	4	3	4	4	4	2	4	3	6	5	5	4	4	5	1	2
1001953814	1	1	2	1	3	1	1	3	4	4	5	3	3	4	4	3	3	2	3	3	4	4	2	4	4	4	3	4	3	4	4	3	2	3	3	3	4	4	6	6	7	6	6	6	1	3
1001953814	2	1	2	1	1	1	1	4	4	3	4	5	3	2	3	3	2	4	3	2	2	2	2	2	3	2	4	3	4	4	4	3	2	2	2	1	3	3	4	5	5	3	4	4	0	0
1001953814	1	1	2	1	3	1	1	5	4	3	4	3	5	5	5	5	5	3	3	4	2	1	4	1	5	5	3	3	4	3	3	2	4	4	3	4	4	3	5	5	7	6	6	6	0	1
1001953815	1	1	2	1	2	1	1	4	4	4	5	4	4	4	3	3	3	4	3	3	4	4	4	4	4	4	4	4	4	4	4	3	4	4	4	4	4	4	6	5	5	5	5	5	1	2
1001953815	1	1	2	1	3	1	1	3	3	3	4	4	4	3	3	3	3	3	3	3	3	3	3	3	3	3	3	3	3	3	3	3	3	3	3	3	3	3	4	4	4	4	4	4	1	3
1001953815	1	1	2	1	3	1	1	4	5	3	5	4	3	4	3	2	4	4	1	3	2	1	2	3	3	2	4	3	5	4	5	4	4	5	4	3	3	4	6	6	7	7	6	5	0	1
1001953815	1	1	2	1	3	1	1	4	4	4	4	4	4	4	4	4	4	4	4	4	4	3	3	3	3	3	3	3	3	3	3	3	3	3	3	3	3	3	4	4	4	4	4	4	1	1
1001953815	1	1	2	1	3	1	1	5	5	5	5	5	5	5	5	5	5	5	5	5	5	5	5	5	5	5	5	5	5	5	5	5	5	5	5	5	5	5	7	7	7	7	7	7	1	1
1001953815	1	1	2	1	3	1	1	3	3	3	4	5	5	4	5	3	4	4	3	1	3	4	3	4	4	4	4	3	4	4	4	2	3	3	3	3	3	3	5	7	5	5	5	4	0	1
1001953815	1	1	2	1	3	1	1	4	2	4	5	3	4	2	4	4	5	4	2	3	1	2	1	3	2	1	4	4	3	3	4	2	4	5	5	3	4	5	2	3	1	2	2	1	0	0
1001953815	1	2	2	1	3	1	1	5	5	4	5	5	5	5	4	4	5	3	3	3	2	1	1	3	3	3	4	2	4	5	5	4	4	4	4	4	4	4	5	6	7	7	7	4	0	0
1001953815	1	3	2	1	4	6	1	4	4	3	4	4	5	2	4	3	3	4	2	3	5	4	4	4	3	2	3	3	3	4	3	2	3	4	4	4	5	4	3	3	3	3	3	3	1	6
1001953815	1	1	2	1	3	1	1	3	5	4	4	4	4	4	4	4	4	4	4	4	4	3	4	4	4	4	4	4	4	4	4	4	5	4	4	4	4	4	6	5	6	6	5	5	1	1
1001953815	1	1	2	1	1	1	1	4	4	4	4	4	4	4	4	4	4	4	4	4	4	3	4	4	4	4	4	4	3	3	4	4	4	4	4	4	4	4	5	5	5	6	5	5	1	3
1001953815	1	4	2	1	3	2	1	3	4	4	4	4	5	5	5	5	4	4	4	5	4	4	3	4	5	5	4	4	4	5	5	5	4	4	3	5	4	3	6	5	6	6	6	6	0	3
1001953815	1	4	2	2	3	2	1	3	3	2	2	1	4	4	3	3	3	3	3	3	3	2	3	3	2	3	4	3	3	3	3	4	4	3	2	3	3	3	3	5	4	4	3	3	0	1
1001953815	1	1	2	1	1	1	1	3	3	3	4	4	1	2	4	4	5	5	2	1	1	1	1	3	1	2	3	3	2	2	2	4	1	2	4	1	5	5	7	6	5	3	4	1	0	0
1001953815	2	4	2	1	4	2	1	4	5	3	5	5	5	4	4	4	4	3	3	4	5	5	3	4	4	4	3	4	4	4	3	4	3	4	3	3	4	4	6	6	6	6	6	5	1	2
1001953815	1	4	2	1	4	2	1	4	4	4	4	4	4	4	4	4	4	4	4	4	4	4	5	4	5	4	4	4	5	4	5	4	4	4	4	4	4	4	6	5	5	6	6	6	0	2
1001953815	1	1	2	1	3	1	2	5	5	5	5	5	5	5	5	5	5	5	4	3	5	4	4	3	4	4	4	4	4	4	3	4	2	4	3	3	3	2	6	7	6	6	5	5	1	1
1001953815	1	1	2	1	3	1	1	4	4	4	4	3	3	3	4	3	3	4	4	3	4	3	2	3	3	3	2	2	3	2	3	3	3	3	2	4	3	2	4	4	5	5	4	5	0	0
1001953815	1	1	2	1	3	1	1	5	5	4	5	5	4	4	4	3	3	3	3	3	4	4	3	3	4	3	3	3	4	4	4	4	5	4	4	3	3	3	4	6	6	6	6	5	1	2
1001953925	2	1	2	1	3	1	1	4	3	3	4	4	4	3	3	4	4	3	3	4	2	1	5	4	2	2	4	3	3	3	4	3	3	3	3	3	4	4	5	6	5	4	3	6	0	0
1001953928	2	1	2	1	3	1	1	4	3	4	4	4	4	4	4	4	4	3	3	3	4	3	3	4	4	4	4	4	4	4	3	3	4	4	4	4	3	4	5	5	5	5	5	5	0	1
1001953928	2	1	2	1	3	1	1	4	3	4	5	4	4	3	4	3	4	4	3	3	4	2	3	3	3	3	4	3	4	5	5	4	5	5	4	4	3	4	5	6	7	7	7	6	0	1
1001953928	2	1	2	1	3	1	1	4	3	4	3	2	3	3	4	3	4	3	3	3	3	4	3	3	3	4	3	3	3	3	4	5	2	4	3	3	3	4	5	3	4	5	3	4	0	1
1001953928	2	1	2	1	1	1	1	4	2	4	5	4	5	4	4	4	4	3	2	2	3	2	3	3	3	3	3	3	3	3	4	3	3	3	3	3	4	4	5	6	5	5	5	5	1	1
1001953928	2	1	2	1	3	2	1	4	5	3	4	4	5	4	4	3	3	3	3	3	4	2	4	2	4	5	3	4	3	5	5	4	3	3	2	4	3	4	6	6	6	6	6	7	0	2
1001953928	2	1	2	1	3	1	1	4	4	3	4	4	3	2	4	4	3	3	2	2	5	3	3	3	2	3	3	3	4	3	1	1	3	3	3	4	3	5	5	5	6	6	6	5	0	4
1001953928	2	1	2	1	1	1	1	4	2	3	3	4	3	2	2	3	2	3	3	3	2	2	3	3	4	4	3	3	3	3	3	3	3	3	3	3	4	4	6	6	6	5	5	4	1	2
1001953928	2	1	2	1	3	1	1	4	3	2	5	3	4	3	4	4	4	3	5	3	4	3	2	4	4	4	3	4	4	4	4	3	5	5	4	4	3	5	5	6	7	6	6	4	1	2
1001953928	2	2	2	1	3	1	1	4	4	4	4	4	3	3	4	4	4	4	3	4	3	3	4	2	2	2	4	4	4	4	4	4	3	3	2	3	4	4	6	5	5	6	6	6	1	1
1001953928	2	1	2	1	3	1	1	4	4	3	3	4	4	3	3	3	4	3	3	3	3	3	3	3	3	3	4	2	3	2	4	4	4	4	4	3	3	4	5	5	3	6	5	5	1	1
1001953928	2	1	2	1	1	1	1	4	3	3	4	3	4	3	3	4	5	3	2	2	4	2	2	3	2	4	3	4	3	4	4	4	3	3	3	2	4	5	4	5	5	5	4	4	0	1
1001953928	2	1	2	1	2	1	1	4	4	4	3	3	3	4	3	4	3	3	4	2	2	3	3	3	3	3	4	4	3	4	3	3	4	4	3	3	3	4	5	4	4	4	4	4	1	1
1001953928	2	1	2	1	3	1	1	3	4	3	3	4	2	3	3	4	3	5	3	3	4	4	3	3	3	2	3	3	3	4	2	3	3	4	3	4	2	4	4	5	6	5	4	6	0	1
1001953928	2	1	4	1	3	2	1	4	3	4	4	5	5	3	4	4	4	4	3	3	4	3	3	3	3	4	4	3	4	4	3	4	3	4	3	3	4	3	5	5	4	4	3	4	1	1
1001953928	1	1	2	1	3	1	1	3	3	4	4	5	4	3	3	5	4	4	4	3	4	3	3	3	5	5	4	4	3	5	5	4	5	3	4	4	3	3	5	6	5	4	7	7	1	3
1001953928	1	2	2	1	3	1	1	5	5	5	5	4	5	4	5	3	4	4	2	2	4	2	2	4	4	4	4	5	4	5	4	3	4	5	5	5	4	4	6	7	6	5	5	5	0	0
1001953928	2	1	2	1	2	1	1	4	5	5	5	5	4	4	4	5	2	2	2	2	5	5	3	3	3	4	3	4	4	4	4	4	4	3	3	5	5	5	7	7	7	7	7	6	1	1
1001953928	1	1	3	1	3	1	1	4	4	4	4	4	4	4	4	4	4	4	4	4	4	4	4	4	4	4	4	4	4	4	4	4	4	4	4	4	4	4	5	5	4	5	4	4	1	1
1001953928	1	1	2	1	3	1	1	3	3	3	3	3	3	4	4	4	4	4	4	4	4	4	4	4	4	4	4	4	4	4	4	4	4	4	4	4	4	4	6	6	5	5	6	5	1	2
1001953928	1	1	2	1	3	1	1	4	4	5	4	4	4	4	4	4	4	4	4	4	4	4	4	4	4	4	4	4	4	4	4	4	5	4	5	5	4	4	4	4	6	4	4	5	1	2
1001953928	1	1	2	1	2	1	1	4	3	4	4	5	3	4	4	2	3	3	5	4	4	3	4	2	3	3	3	4	3	4	4	3	3	3	3	4	3	4	5	4	7	6	5	6	1	3
1001953931	1	1	2	1	3	1	1	3	3	3	4	4	5	5	4	3	4	4	3	3	2	3	3	3	2	4	2	2	3	3	4	4	3	3	2	3	4	4	5	6	6	6	6	5	0	1
1001953931	1	1	2	1	1	1	1	3	5	4	4	3	4	4	4	4	3	4	2	3	4	4	4	4	4	3	4	4	3	4	3	4	5	4	4	5	3	3	5	4	7	6	7	7	1	1
1001953931	1	1	2	1	3	1	1	4	4	3	5	4	5	4	4	5	5	4	2	1	2	5	5	4	5	4	5	4	5	4	5	5	5	4	4	4	5	4	6	5	6	5	6	7	0	4
1001953931	1	2	2	1	2	1	1	5	5	5	5	5	5	5	5	5	5	4	3	4	5	5	4	4	4	4	3	3	4	5	4	4	3	4	4	4	4	5	7	7	7	7	7	7	1	1
1001953931	1	2	2	1	3	1	1	4	4	3	5	4	4	4	3	3	3	4	2	2	4	4	4	4	5	4	3	3	4	4	4	4	3	3	3	4	5	5	6	6	6	5	6	5	1	2
1001953931	2	2	2	1	2	1	1	5	4	5	5	3	5	3	5	3	4	5	4	3	5	4	2	4	4	3	5	5	5	5	5	5	5	5	5	5	5	5	5	5	7	7	7	7	1	1
1001953931	1	1	2	1	3	1	1	4	4	5	5	5	5	5	5	4	4	5	4	5	4	4	4	4	5	4	5	5	5	4	4	4	4	4	4	4	4	5	7	7	7	7	7	7	0	0
1001953931	2	1	2	1	3	1	1	4	4	2	4	3	4	3	5	4	3	4	2	2	4	4	4	4	3	4	3	4	4	4	4	4	4	4	4	4	3	4	6	6	6	5	5	5	1	1
1001953931	2	1	2	1	3	1	1	4	5	4	5	4	4	4	5	4	4	5	5	5	4	4	4	5	4	4	4	4	5	5	5	5	5	5	4	4	5	5	5	6	5	6	5	5	1	6
1001953931	2	1	2	1	2	1	1	5	2	5	5	5	4	4	5	4	5	5	4	3	2	5	3	5	5	4	4	4	4	4	5	5	1	2	4	2	5	2	6	7	5	6	3	5	1	1
1001953931	2	1	2	1	3	1	1	5	3	3	5	5	4	4	5	3	3	4	3	2	3	3	5	4	3	3	3	4	3	4	1	3	3	3	2	3	3	3	4	4	5	4	6	6	1	1
1001953931	2	1	2	1	1	6	1	4	4	4	4	4	4	4	4	4	4	4	4	4	4	4	4	4	4	4	4	4	4	4	4	4	4	4	4	4	4	4	5	4	4	5	5	5	1	2
1001953931	2	1	2	1	1	1	1	3	3	3	3	4	4	3	4	4	4	3	3	3	4	3	3	3	4	3	4	3	3	3	3	3	4	4	3	4	3	3	5	6	6	6	6	6	0	0
1001953931	1	1	2	1	1	1	1	4	4	5	3	5	3	4	5	3	2	5	4	5	4	4	5	3	5	5	5	4	4	5	4	5	3	3	4	4	3	4	6	6	5	7	6	5	1	1
1001953931	2	1	2	1	3	1	1	4	2	3	4	3	3	4	4	4	4	4	4	4	5	3	2	4	4	3	3	3	4	4	4	5	5	5	5	5	5	5	6	5	4	5	5	5	1	1
1001953931	1	1	2	1	3	1	1	3	4	4	4	4	2	4	5	5	5	4	4	4	1	1	1	3	2	3	4	3	5	4	4	4	3	4	3	3	4	4	5	5	5	5	6	6	0	0
1001953931	1	1	2	1	1	1	1	5	4	3	4	4	5	4	5	3	4	4	3	3	4	3	2	5	3	3	4	3	4	4	3	3	4	3	4	4	4	3	5	5	4	4	4	5	0	2
1001953931	2	3	2	2	2	2	1	5	4	5	4	4	5	5	5	4	4	5	5	4	5	4	4	5	5	5	4	5	5	5	5	4	5	5	4	5	5	5	6	7	6	6	7	6	1	2
1001953992	2	1	4	1	3	1	1	5	3	3	5	5	5	4	4	5	4	5	4	4	5	5	5	4	5	4	5	4	4	4	4	4	4	4	3	4	3	3	4	6	5	5	5	5	1	2
1001953992	1	1	2	1	1	1	1	5	4	4	5	4	4	4	4	5	5	5	4	4	4	4	4	4	4	4	4	4	4	4	5	5	4	4	4	5	5	4	6	6	7	7	7	6	0	1
1001953992	1	1	4	1	1	1	1	5	5	4	5	5	5	5	5	4	5	4	5	4	4	5	3	4	4	5	5	4	5	5	5	5	3	4	3	4	4	3	6	6	6	6	6	6	1	5
1001953992	1	1	4	1	2	2	1	5	4	5	5	3	5	4	4	4	5	5	4	3	3	4	3	4	4	4	4	4	4	4	4	5	4	4	4	4	4	4	7	7	7	6	6	6	1	2
1001953992	1	1	2	1	1	1	1	3	4	2	5	3	4	4	4	4	4	4	3	3	4	4	2	3	3	2	3	1	3	4	4	2	2	2	1	3	4	3	5	6	5	5	5	3	0	0
1001953992	2	1	4	1	1	1	1	4	5	5	5	5	3	4	5	4	4	4	5	5	4	5	2	4	4	3	3	3	5	5	5	5	4	3	3	4	5	3	7	7	5	6	6	6	1	1
1001953992	2	1	4	1	2	1	1	4	4	4	4	4	4	4	4	4	4	4	3	3	4	4	4	3	3	3	3	3	3	3	4	4	4	4	3	3	3	3	4	4	4	4	4	5	1	1
1001953992	1	1	2	1	2	1	1	5	5	5	5	5	5	5	4	4	4	4	5	4	4	4	5	4	5	5	5	5	5	5	4	5	4	3	5	5	5	5	6	5	5	6	6	6	1	1
1001953992	1	1	2	1	3	2	1	5	5	5	4	4	5	5	5	4	5	4	5	5	5	5	5	5	5	4	5	5	5	5	5	5	5	5	5	5	4	4	7	7	7	7	7	7	1	3
1001953992	1	1	4	1	3	1	1	5	5	5	5	5	5	5	5	5	5	5	5	5	5	5	5	5	5	4	4	4	5	5	5	5	5	5	5	5	5	5	7	6	7	7	7	7	1	2
1001953992	2	1	4	1	3	1	1	4	5	5	5	3	4	4	4	5	4	4	4	4	4	4	4	4	4	4	4	4	4	4	4	4	4	4	5	4	4	4	5	5	5	5	5	5	1	2
1001953992	2	1	2	1	3	1	1	4	3	3	5	4	5	4	5	5	5	5	4	4	5	5	3	4	5	5	4	5	4	4	4	4	5	5	5	5	4	5	5	6	7	6	7	6	1	2
1001953992	1	1	2	1	3	3	1	4	4	4	4	4	4	4	4	4	4	4	4	4	4	4	3	4	3	4	4	2	4	4	4	4	4	3	4	4	4	4	4	5	6	6	6	5	1	2
1001954160	2	2	2	1	3	1	1	4	4	4	4	4	4	4	4	3	3	3	4	3	4	4	2	4	5	3	5	4	4	4	4	3	4	5	4	4	5	5	5	6	5	6	7	7	1	3
1001954160	2	2	2	1	2	1	1	4	4	5	5	4	4	3	4	3	3	4	3	2	3	5	4	2	2	2	3	2	4	2	2	2	2	4	5	3	4	5	6	5	6	6	6	5	1	1
1001954160	2	2	2	1	2	1	1	3	3	4	4	4	3	4	4	3	4	5	3	3	2	2	2	3	3	3	4	4	4	3	4	4	4	5	5	4	5	5	5	7	6	6	6	7	1	2
1001954160	2	2	2	1	3	1	1	4	5	4	5	4	5	3	4	5	4	3	2	1	5	3	3	4	5	3	4	3	3	4	4	3	4	4	4	3	2	3	5	6	5	5	4	4	1	2
1001954160	2	1	2	1	3	1	1	5	4	3	4	4	5	5	5	5	5	5	4	3	4	4	4	4	5	5	5	5	5	5	5	3	4	5	3	3	5	5	7	7	7	7	7	7	1	5
1001954160	2	2	2	1	2	1	1	5	5	4	5	4	4	3	4	3	4	3	3	4	4	3	2	3	4	2	3	4	3	4	4	3	3	4	3	4	3	4	3	6	7	6	6	5	1	1
1001954160	2	2	2	1	3	1	1	5	5	5	5	5	5	5	5	5	5	5	4	4	4	4	4	4	5	4	4	4	4	5	5	5	5	5	5	5	5	5	7	7	7	7	7	7	1	2
1001954160	1	4	2	1	3	6	1	5	3	5	5	5	3	3	3	3	2	5	5	5	1	1	1	1	1	1	2	2	2	2	2	2	5	5	5	5	5	5	7	6	7	7	7	7	0	0
1001954160	2	1	2	1	2	1	1	3	3	3	4	4	4	4	3	3	4	4	3	3	2	1	2	3	3	3	4	3	4	4	3	3	2	2	2	4	4	3	5	6	6	5	5	6	0	0
1001954160	2	2	2	1	3	1	1	4	4	3	4	5	4	4	4	4	3	4	4	3	3	3	2	3	3	4	4	4	3	3	4	3	3	3	3	3	3	3	4	5	5	6	7	7	1	1
1001954160	1	2	2	1	3	1	1	5	5	3	5	4	4	4	5	4	5	4	3	4	5	5	5	4	3	4	4	4	4	4	5	5	4	4	5	5	3	4	4	7	7	6	6	6	1	1
1001954160	2	2	2	1	3	1	1	4	4	4	4	3	4	5	5	4	4	4	3	3	4	4	4	4	4	4	4	4	4	5	4	4	4	4	4	4	5	4	6	6	7	7	6	6	1	2
1001954160	2	2	2	1	2	2	1	4	4	5	4	4	4	4	5	4	4	4	3	2	4	5	4	4	4	4	5	4	5	5	4	4	5	5	5	5	4	4	6	6	6	6	6	6	1	4
1001954160	2	2	2	1	3	2	1	2	2	2	1	3	3	3	1	2	2	4	2	2	2	2	4	2	5	2	2	4	2	2	2	2	1	1	1	1	3	1	2	2	2	2	2	2	0	0
1001954160	2	2	2	1	3	1	1	4	3	4	4	3	5	5	4	3	4	3	3	4	4	3	4	4	5	4	4	4	3	4	4	5	3	3	3	4	4	4	5	5	6	6	6	6	1	2
1001954160	2	1	2	1	2	1	1	3	5	2	5	4	5	3	3	4	4	5	2	2	5	3	2	3	4	4	5	4	4	3	5	5	2	2	1	3	3	4	7	6	5	6	6	3	1	1
1001954160	2	5	2	2	1	2	1	4	4	3	4	4	3	3	3	4	4	5	4	5	4	4	2	4	4	4	5	4	4	4	4	4	3	3	3	3	3	4	6	6	6	6	6	6	1	1
1001954297	1	2	2	1	3	1	1	5	4	3	4	3	5	3	4	3	4	3	3	3	4	5	4	4	4	3	3	4	5	3	4	5	4	4	4	3	3	4	5	5	4	4	4	4	0	2
1001954297	1	2	2	1	3	1	1	4	5	5	5	5	4	5	5	5	5	5	5	5	5	4	5	4	5	4	5	5	5	4	5	4	4	5	4	4	5	5	6	5	7	7	6	6	1	2
1001954297	1	2	2	1	3	1	1	3	5	4	4	4	4	3	3	3	4	3	2	3	3	3	2	3	5	4	3	4	3	4	3	3	4	4	4	4	5	4	5	5	4	3	4	4	0	2
1001954297	1	1	2	1	3	1	2	3	2	3	3	3	3	3	3	3	3	3	3	3	3	3	3	3	2	3	3	3	3	3	3	3	3	3	3	3	3	3	4	4	4	4	4	4	0	0
1001954297	1	2	2	1	3	1	1	3	3	3	4	4	4	5	5	5	5	5	5	5	5	5	5	5	5	5	5	5	5	5	5	5	5	5	5	5	5	5	7	7	7	7	7	7	0	1
1001954297	1	2	2	1	3	1	2	4	3	3	3	2	3	3	3	3	3	3	3	3	3	3	4	3	3	3	3	3	3	3	3	3	3	3	3	3	3	3	4	4	4	4	4	4	1	1
1001954297	1	2	2	1	2	1	1	4	4	4	3	3	3	4	5	5	5	2	3	4	3	3	3	5	4	3	4	5	4	4	5	4	3	4	4	3	4	3	6	4	5	5	5	5	0	3
1001954297	1	1	2	1	1	1	1	4	4	3	4	4	3	4	3	3	4	3	3	2	4	4	4	3	3	4	4	3	5	3	4	3	4	4	5	3	2	3	5	4	4	3	6	5	0	1
1001954297	1	1	2	1	3	1	1	4	4	3	4	4	4	4	4	3	3	3	3	2	4	4	2	3	2	1	3	2	4	3	3	3	3	3	3	4	3	4	3	4	5	5	6	5	0	2
1001954297	1	2	2	1	3	1	1	4	5	5	4	5	5	5	4	5	5	5	5	4	5	5	5	5	4	4	5	5	4	5	5	5	5	5	5	5	5	5	7	7	7	6	6	6	1	2
1001954297	2	1	2	1	1	1	1	5	5	5	5	5	5	5	5	5	5	5	5	5	5	5	5	5	5	5	5	5	5	5	5	5	5	5	5	5	5	5	6	7	6	5	6	6	1	1
1001954297	2	1	2	1	1	1	1	4	4	4	4	4	3	4	4	4	4	4	3	3	4	3	4	3	3	3	4	4	4	4	4	3	4	4	4	4	3	3	5	5	4	4	4	4	0	1
1001954297	1	2	2	1	2	1	1	3	3	3	3	4	4	4	2	3	4	4	4	2	3	2	2	3	3	3	3	3	3	4	4	4	2	3	3	3	3	4	4	5	6	5	5	5	0	1
1001954297	2	1	2	1	3	1	1	4	4	4	5	4	4	3	4	4	4	3	3	4	4	4	4	3	4	4	4	3	4	3	4	3	4	4	3	3	4	4	4	5	5	5	5	5	0	1
1001954297	2	1	2	1	1	1	2	4	4	4	3	3	3	3	3	3	3	3	3	3	3	3	3	3	3	3	3	3	3	3	3	3	3	3	3	3	3	3	4	4	4	4	4	4	0	1
1001954297	2	1	2	1	3	1	1	4	4	4	3	4	5	5	5	4	5	5	2	2	5	5	5	5	4	5	4	3	4	4	3	3	5	4	4	4	3	4	5	6	6	6	6	6	0	1
1001954433	2	1	2	1	2	1	1	3	4	5	4	3	5	4	5	4	5	5	3	2	1	1	1	4	4	4	4	5	4	4	4	4	5	5	5	4	4	5	6	7	7	7	7	7	1	2
1001954534	2	1	2	1	3	1	1	4	3	4	3	3	5	4	2	2	3	3	4	2	3	2	3	3	3	2	3	3	4	3	4	4	3	3	2	3	3	4	6	6	6	7	5	4	0	0
1001954534	2	1	2	1	1	1	1	3	4	3	3	3	3	3	3	3	3	4	3	3	4	3	3	3	4	3	3	4	3	3	3	3	3	3	3	3	3	4	3	3	3	4	3	3	1	1
1001954534	1	1	2	1	3	1	1	3	3	3	3	3	3	3	3	3	3	3	3	3	3	4	2	2	4	3	3	3	4	3	3	3	3	3	3	3	3	3	4	4	5	5	5	4	0	0
1001954534	2	1	2	1	1	1	1	5	4	4	5	3	5	4	5	4	4	5	3	4	2	2	4	3	3	3	4	3	4	4	4	3	2	3	3	4	3	3	5	5	6	5	5	5	1	1
1001954534	2	1	2	1	3	1	1	4	4	4	4	5	3	3	4	4	3	4	3	3	4	3	3	3	3	4	3	4	4	3	3	4	4	3	5	4	4	4	5	4	5	6	4	5	1	1
1001954534	2	1	2	1	1	1	1	5	5	5	5	5	5	5	5	5	5	5	5	5	5	5	5	5	5	5	5	5	5	5	5	5	5	5	5	5	5	5	7	7	7	7	7	7	1	2
1001954534	2	1	2	1	1	1	1	4	4	4	3	4	3	3	5	4	3	3	4	3	4	4	3	4	4	4	4	3	3	3	3	3	4	4	4	3	4	3	4	5	5	5	5	3	1	3
1001954534	2	1	4	1	3	2	1	5	5	5	5	5	5	5	5	5	5	5	5	5	5	5	5	5	5	5	5	5	5	5	5	5	5	5	5	5	5	5	7	7	7	7	7	7	1	2
1001954534	2	1	2	1	2	1	2	5	4	5	4	5	5	5	5	5	5	5	5	5	5	5	5	4	5	5	5	4	4	5	5	4	5	4	4	4	4	4	6	6	6	5	7	6	1	3
1001954534	1	2	2	1	2	1	1	4	5	4	4	5	5	5	5	5	5	5	5	5	5	5	5	4	5	4	5	5	5	5	5	4	5	4	5	4	5	4	6	6	6	6	6	6	0	4
1001954534	1	1	2	1	1	1	1	3	5	3	2	5	5	5	3	5	4	3	1	1	3	2	3	3	3	5	5	5	4	4	5	3	5	3	5	3	5	3	4	5	6	6	5	6	1	3
1001954534	1	1	2	1	3	1	1	4	4	4	3	4	5	4	5	4	4	4	4	3	4	4	4	3	5	4	5	3	2	5	5	4	4	4	3	4	4	3	4	7	4	6	4	4	0	0
1001954534	2	2	2	1	2	1	1	5	5	3	5	5	5	5	5	5	5	4	5	5	5	4	4	4	5	3	5	5	4	5	4	4	4	5	4	5	4	4	6	6	5	5	5	6	1	1
1001954534	2	1	2	1	3	1	2	4	3	4	3	4	3	4	3	4	4	3	4	3	4	4	4	3	4	3	4	3	3	3	4	3	4	3	4	3	3	3	6	5	4	5	4	3	0	1
1001954534	2	1	2	1	1	1	2	5	5	5	5	5	5	5	5	5	5	5	5	5	5	5	5	5	5	5	5	5	5	5	5	4	5	5	4	5	4	4	5	4	6	6	6	7	0	0
1001954534	2	1	2	1	2	1	2	5	4	5	5	5	5	5	3	4	4	4	3	4	5	5	5	4	3	3	3	4	5	5	4	4	4	5	3	4	3	3	6	6	6	5	4	5	1	1
1001954534	2	1	2	1	3	1	1	5	5	5	5	5	5	4	4	4	4	3	4	5	5	4	4	3	4	4	5	4	3	4	4	5	5	4	5	4	4	4	6	6	7	7	6	7	1	1
1001954534	2	2	2	1	3	1	2	4	4	4	4	3	4	4	4	4	4	4	4	4	4	4	4	3	4	4	4	4	4	4	4	4	2	3	3	3	4	3	5	6	6	6	6	6	1	1
1001954534	2	1	2	1	3	1	1	5	5	5	5	5	5	5	5	5	5	5	5	5	5	5	5	5	5	5	5	5	5	5	5	5	5	5	5	5	5	5	7	7	7	7	7	7	0	1
1001954587	2	1	2	1	3	1	1	4	3	3	4	4	4	4	4	3	4	4	3	3	3	3	2	4	4	4	3	3	3	4	4	4	3	3	3	3	2	3	3	4	4	5	5	5	1	1
1001954587	2	1	2	1	1	2	1	3	3	3	3	3	4	4	4	4	4	3	3	3	4	3	2	3	3	3	4	4	3	4	3	3	4	4	4	3	4	5	4	5	4	3	3	3	0	1
1001954587	2	1	2	1	2	1	1	5	5	5	5	5	5	5	5	5	4	5	5	5	3	5	3	5	5	4	4	4	5	5	5	5	4	4	4	5	5	5	6	7	6	6	6	6	1	2
1001954587	2	1	2	1	3	1	1	4	4	4	4	4	3	3	4	3	4	4	2	3	3	3	3	3	3	4	4	3	3	3	5	4	4	4	4	4	3	5	6	5	6	5	5	5	0	2
1001954587	2	1	2	1	2	1	2	5	5	5	5	5	5	5	5	5	5	5	5	5	5	5	3	4	4	3	5	4	4	5	4	4	3	4	5	4	4	5	4	7	6	7	4	5	0	0
1001954587	1	1	2	1	2	1	1	3	3	3	3	3	3	3	3	3	3	3	3	3	3	3	3	3	3	3	3	3	3	3	3	3	3	3	3	3	3	3	4	4	4	4	4	4	1	1
1001954587	1	1	2	1	3	1	1	5	4	4	5	5	5	5	5	5	5	5	1	5	4	2	1	4	3	5	4	4	4	5	5	5	4	4	4	5	5	5	7	7	7	7	7	7	1	1
1001954587	2	1	2	1	2	1	1	4	5	5	5	5	5	5	5	5	5	5	4	5	2	5	4	5	5	5	5	5	5	4	5	5	4	5	5	5	5	5	7	7	7	7	7	7	1	1
1001954587	1	1	2	1	1	1	1	3	3	3	3	3	3	3	3	3	3	4	3	3	3	3	3	3	3	3	3	3	3	3	3	3	3	4	3	3	3	3	4	4	4	4	4	4	1	3
1001954587	2	1	2	1	2	1	1	4	4	3	4	3	3	4	4	4	4	3	3	3	3	3	3	3	3	3	3	3	3	3	3	3	3	3	3	3	3	3	5	5	5	5	5	4	0	1
1001954587	2	1	2	1	3	1	1	4	3	3	4	3	3	3	3	4	4	4	3	3	4	3	3	3	4	3	4	3	4	5	4	3	2	3	2	3	4	4	5	5	5	6	6	5	0	0
1001954587	1	1	2	1	3	1	1	4	4	4	4	5	4	4	4	4	3	5	3	3	5	4	4	4	4	4	4	4	4	4	4	4	3	3	3	4	3	4	5	6	6	6	6	6	1	1
1001954587	1	1	2	1	3	1	1	4	4	4	4	4	4	4	4	5	4	4	5	4	5	3	2	5	4	4	4	5	4	4	4	5	4	5	4	5	5	4	6	6	6	6	7	6	1	1
1001954587	1	1	2	1	1	1	1	4	4	4	4	4	4	4	4	4	4	4	4	4	4	4	4	4	4	4	4	4	4	4	4	4	4	4	4	4	4	4	6	6	6	6	6	6	0	3
1001954587	1	1	2	1	3	1	1	4	5	3	5	4	5	4	5	3	5	5	3	4	3	5	5	4	4	3	5	5	4	4	4	3	5	5	4	4	5	3	5	7	5	3	5	7	0	2
1001954587	1	1	2	1	1	1	1	4	4	4	5	4	5	5	5	5	5	5	5	3	3	2	2	4	4	4	3	3	4	4	5	5	3	3	3	3	4	5	5	6	7	7	7	5	1	2
1001954587	1	1	2	1	3	1	1	4	4	4	5	4	4	5	5	4	4	4	3	2	4	4	3	4	5	4	4	4	3	4	4	5	3	3	3	4	3	4	6	7	7	7	7	7	0	1
1001954587	1	1	2	1	3	1	1	4	4	4	4	4	4	4	4	4	4	4	3	3	3	2	3	3	4	2	3	3	3	3	3	3	3	3	3	3	3	3	4	4	4	4	4	4	0	0
1001954587	2	1	2	1	3	1	1	3	4	4	4	4	5	4	4	4	3	3	3	3	4	4	3	3	3	3	3	3	3	4	4	5	4	3	4	3	3	3	5	5	6	5	5	4	1	2
1001954587	1	2	2	1	3	6	1	4	4	4	5	4	4	5	5	5	5	5	4	4	3	3	3	3	4	4	3	3	4	4	4	4	3	3	3	3	3	3	6	6	6	6	6	6	1	1
1001954621	1	1	2	1	1	1	1	5	5	5	5	5	5	5	5	5	5	5	5	5	5	5	5	5	5	5	5	3	5	4	4	5	4	3	5	5	3	4	6	4	6	5	5	5	1	3
1001954758	2	1	2	1	1	1	2	4	3	4	4	2	3	2	3	4	4	3	2	2	4	3	4	3	3	2	3	4	3	3	4	3	4	4	4	3	3	3	3	5	5	6	6	6	0	0
1001954758	2	2	2	1	1	1	1	3	4	3	4	3	4	3	4	4	4	4	3	3	3	2	3	3	3	3	3	3	3	3	4	3	3	3	3	2	2	3	4	5	5	5	5	3	0	1
1001954758	2	3	2	1	4	2	1	3	3	5	4	4	4	3	2	3	4	1	1	1	4	2	2	2	3	2	5	1	1	3	4	4	4	3	3	4	4	1	3	6	7	7	5	4	0	0
1001954758	2	2	2	1	3	1	1	4	2	4	3	2	5	4	4	3	3	5	3	3	5	5	4	3	2	2	4	3	3	4	3	3	4	4	5	5	4	5	6	7	7	7	4	4	0	1
1001954758	2	2	2	1	1	1	1	3	3	3	3	3	4	3	3	3	3	3	2	1	1	1	1	2	2	2	2	3	2	2	2	1	3	4	4	3	3	3	5	4	3	3	3	3	0	0
1001954758	2	1	2	1	3	1	1	5	5	5	5	5	5	5	5	5	4	4	3	3	4	3	4	4	4	5	5	5	5	4	5	5	5	5	4	4	4	3	7	6	7	7	6	6	1	1
1001954758	2	3	2	2	3	2	1	3	5	4	3	2	5	4	4	5	3	3	4	4	2	2	2	3	4	4	4	3	5	5	2	3	3	4	4	5	5	5	5	4	4	5	5	3	1	2
1001954758	2	2	2	1	3	1	1	4	4	3	2	3	4	3	4	4	4	3	3	2	3	2	2	3	4	4	3	3	3	2	2	3	2	2	2	3	2	2	3	3	3	3	3	3	1	1
1001954758	2	1	2	1	3	1	1	4	4	4	4	4	4	4	4	4	4	4	4	4	3	2	2	3	3	4	4	3	4	4	4	3	4	4	4	4	4	4	6	6	6	6	6	6	0	0
1001954758	1	2	2	1	3	2	1	5	5	4	4	3	4	3	5	4	5	4	4	4	4	4	5	4	4	4	4	4	4	4	4	4	4	4	4	4	4	4	5	6	5	7	7	6	1	6
1001954758	1	2	2	1	3	1	1	4	5	4	5	4	5	4	5	5	4	4	3	4	4	4	4	4	3	4	4	4	4	4	4	4	2	3	2	3	3	4	5	5	5	6	6	6	1	3
1001954758	1	2	2	1	2	2	1	3	3	3	3	3	3	3	3	4	4	4	4	4	4	3	4	3	4	3	4	3	3	4	3	3	3	3	3	4	4	3	4	6	5	5	6	5	0	1
1001954758	1	2	2	1	3	2	1	3	3	3	4	3	3	3	4	3	3	3	3	4	4	4	3	3	3	3	4	4	4	3	4	4	4	3	3	4	4	4	5	4	5	4	5	4	1	4
1001954758	1	3	4	1	3	1	1	5	5	5	5	5	5	5	5	5	5	5	5	5	5	4	4	4	4	4	3	3	5	3	4	3	4	3	4	3	3	3	7	7	7	6	7	6	1	4
1001954758	1	1	2	1	3	1	1	4	4	5	4	4	3	4	3	3	3	4	3	3	3	2	2	2	4	4	3	3	4	4	3	4	4	3	4	4	4	3	6	7	5	6	6	6	0	1
1001954758	1	3	2	1	4	2	1	4	5	5	4	4	5	5	5	5	5	4	4	5	4	5	5	5	5	4	5	5	5	5	5	5	4	5	5	5	5	4	6	5	6	7	6	7	1	1
1001954814	2	2	2	1	3	1	1	5	5	5	5	5	5	5	5	4	4	4	4	4	4	2	1	2	4	3	4	3	4	4	4	4	5	5	5	5	4	4	6	6	6	5	5	5	0	1
1001955025	2	1	2	1	3	1	1	4	3	3	3	3	4	4	4	4	4	2	3	4	4	4	4	3	3	4	4	3	3	3	4	4	4	4	4	4	4	4	6	5	6	6	6	6	0	1
1001955025	1	1	2	1	3	1	1	3	3	3	3	3	3	4	3	3	3	4	3	3	4	4	3	4	5	3	4	2	2	2	3	3	4	3	4	3	2	3	4	5	5	4	5	4	0	0
1001955025	1	1	2	1	3	1	1	3	5	4	3	4	3	4	4	3	4	4	4	4	4	4	5	4	4	4	4	4	4	4	3	4	4	4	3	3	4	4	5	5	5	5	5	7	1	1
1001955025	2	1	2	1	1	1	1	5	5	5	5	5	5	5	5	5	5	5	5	5	5	5	5	5	5	5	5	5	5	5	5	5	5	5	5	5	5	5	5	6	4	5	6	7	1	1
1001955025	2	1	2	1	2	1	1	4	3	3	4	4	4	4	4	4	4	4	4	2	2	2	2	4	4	4	3	3	3	2	2	2	3	3	3	4	4	4	4	4	4	4	4	4	1	1
1001955025	1	1	2	1	2	1	1	5	5	5	5	5	5	5	5	5	5	5	2	3	5	5	5	5	5	5	5	5	5	5	5	5	5	5	5	3	5	5	7	7	7	7	7	5	1	1
1001955025	1	1	2	1	1	1	1	5	5	5	5	5	5	5	5	5	5	5	5	5	5	5	5	5	5	5	5	5	5	5	5	5	5	5	5	5	5	5	7	7	7	7	7	7	1	3
1001955025	2	1	3	1	3	1	1	5	5	5	5	5	4	5	4	5	5	5	5	5	5	4	5	5	4	4	5	4	5	5	5	4	5	5	5	4	4	4	4	5	7	7	7	7	1	2
1001955025	1	1	2	1	2	1	1	4	5	3	4	3	4	4	4	4	4	4	3	3	1	1	1	4	4	3	3	3	3	4	4	3	3	3	3	2	3	4	5	6	6	5	4	4	0	0
1001955025	2	1	2	1	3	1	1	4	3	4	4	5	4	4	4	3	3	4	4	4	3	3	4	3	3	3	3	3	3	3	3	3	4	4	3	3	4	4	7	7	5	6	5	5	1	1
1001955025	1	1	2	1	3	1	1	3	5	4	3	4	4	3	5	3	5	3	4	3	4	3	3	3	4	3	2	1	4	4	3	4	3	4	3	4	3	4	5	4	4	6	5	4	0	0
1001955025	1	2	2	1	3	1	1	4	3	2	5	3	5	5	5	4	4	5	3	2	2	1	1	2	4	5	4	2	3	3	3	3	4	4	4	3	3	4	6	6	7	5	5	3	0	1
1001955025	2	1	2	1	1	1	1	4	4	4	4	5	5	5	5	5	5	5	4	4	5	5	4	4	4	4	4	4	5	4	4	4	4	5	5	5	4	5	6	5	6	6	6	6	1	1
1001955025	2	1	2	1	3	1	1	4	3	3	4	4	4	4	4	4	4	4	4	4	5	5	4	4	3	4	4	4	4	4	4	4	4	4	4	4	4	4	5	5	6	6	6	6	1	1
1001955025	2	1	2	1	1	1	1	5	5	5	5	4	4	4	5	4	5	5	2	2	1	1	2	3	3	3	4	3	3	3	4	4	3	2	2	3	4	3	7	6	6	7	7	7	0	0
1001955025	2	1	2	1	3	1	1	4	4	4	4	4	4	4	4	4	4	4	4	4	4	4	4	4	4	4	4	4	4	4	4	4	4	4	4	4	4	4	6	6	6	6	6	6	0	2
1001955025	1	1	2	1	1	1	1	3	3	4	4	4	5	5	5	5	5	5	2	2	1	1	2	3	5	5	5	4	4	3	3	3	5	5	4	3	2	3	4	6	6	4	4	5	0	1
1001955240	2	1	2	1	1	1	2	4	4	4	4	4	4	4	4	4	4	4	4	4	4	4	5	4	4	4	4	4	3	4	4	4	4	3	3	3	4	4	6	6	7	6	5	6	1	1
1001955361	1	1	2	1	2	3	1	5	5	5	5	5	3	3	4	4	5	4	5	4	4	5	4	5	4	5	4	5	4	5	5	4	4	5	5	4	4	5	6	6	7	7	7	7	0	6
1001955661	2	1	2	1	1	1	1	5	5	4	5	5	4	3	4	4	3	5	4	3	5	5	5	5	2	3	3	5	3	5	4	5	5	3	4	5	4	5	6	5	7	6	7	7	1	3
1001955661	1	1	4	1	1	1	1	4	4	3	5	4	4	4	5	4	4	5	4	4	5	5	3	5	5	5	5	5	5	5	5	5	4	4	4	4	4	4	7	7	7	7	7	7	1	1
1001955661	1	1	2	1	1	1	1	4	3	4	5	4	5	4	3	4	4	3	4	4	4	5	2	3	4	4	4	3	3	2	3	4	3	4	4	4	4	4	6	5	5	6	6	6	1	4
1001955661	2	1	2	1	1	1	1	5	3	2	5	4	3	4	5	3	4	4	3	3	5	4	1	3	4	3	3	3	3	3	4	5	2	2	3	4	3	4	5	7	4	5	4	4	1	6
1001955661	1	1	2	1	1	1	1	4	5	4	4	4	5	4	4	3	4	5	4	3	5	4	4	4	3	4	4	5	4	5	5	5	4	4	4	5	4	5	7	6	7	6	6	6	1	2
1001955661	2	1	2	1	1	1	1	4	4	4	4	4	4	4	4	4	4	4	4	4	4	5	3	4	4	4	4	4	4	4	4	4	4	4	3	4	4	4	5	6	6	4	5	6	1	2
1001955661	2	1	4	1	1	1	1	4	4	3	5	2	4	5	4	4	3	4	3	4	4	4	4	3	4	4	4	3	3	4	4	3	4	3	4	4	4	4	5	5	5	4	6	5	1	5
1001955661	1	1	2	1	1	1	1	4	5	3	5	5	4	5	5	4	5	5	1	1	4	4	5	4	5	5	2	1	2	3	3	5	4	4	5	5	3	4	4	5	5	3	4	3	0	1
1001955661	2	1	2	1	1	1	1	4	5	3	4	4	3	4	5	4	4	5	3	4	4	3	4	5	3	4	4	4	3	4	4	4	4	3	3	3	4	4	5	6	5	5	4	4	0	1
1001955661	1	1	2	1	1	1	1	4	4	3	3	3	4	3	4	3	4	5	3	3	2	2	2	4	4	4	3	2	3	3	4	3	3	4	3	3	3	3	5	6	5	5	4	3	0	1
1001955661	2	2	4	1	3	1	1	4	4	3	3	5	5	4	3	4	2	4	4	3	3	2	1	4	2	5	4	1	2	4	3	5	4	3	2	5	4	4	6	4	4	6	3	4	1	1
1001955661	2	2	2	1	2	1	1	2	2	1	1	1	1	2	4	1	1	1	1	1	1	4	2	1	1	1	1	1	2	1	1	1	1	1	2	2	1	2	1	2	2	2	1	1	0	0
1001955661	2	1	4	1	1	1	1	4	5	4	5	5	5	5	5	5	4	3	3	4	5	5	4	3	4	4	4	3	4	5	4	5	5	4	4	3	4	4	5	6	6	7	7	6	1	3
1001955661	1	1	2	1	3	1	1	4	4	4	5	3	2	3	3	4	2	3	5	5	3	5	4	4	4	5	4	4	5	4	5	4	3	3	5	2	4	3	6	6	7	5	4	7	1	1
1001955661	1	1	2	1	3	1	1	4	4	4	4	4	4	5	5	5	4	5	4	4	4	5	4	4	4	5	4	5	4	4	4	4	5	5	5	4	5	5	5	6	5	5	6	5	0	1
1001955661	2	2	2	1	2	1	1	5	5	5	5	5	5	5	5	5	5	5	5	5	5	5	5	5	5	5	2	5	5	5	5	5	5	5	5	5	5	5	7	7	7	7	7	7	1	3
1001955661	2	1	2	1	1	1	1	5	5	5	5	5	5	5	5	5	5	5	5	5	5	5	5	5	5	5	5	5	5	5	5	5	5	5	5	5	5	5	7	7	7	7	7	7	1	0
1001955661	1	1	2	1	1	1	1	4	4	3	5	4	4	4	5	4	4	5	4	4	5	5	4	5	5	5	5	5	5	5	5	4	4	4	4	4	4	4	7	7	7	7	7	7	1	2
1001955661	2	2	2	1	2	1	1	4	4	3	5	4	4	4	5	4	4	5	4	4	5	5	3	5	5	5	5	5	5	5	5	5	5	4	4	4	4	4	7	7	7	7	7	7	1	1
1001955705	1	1	2	1	1	1	1	5	4	5	5	5	5	4	5	5	5	5	4	4	5	5	4	5	5	5	4	4	5	5	5	5	4	4	4	5	4	5	7	7	7	7	7	7	1	2
1001955705	2	1	3	1	3	1	1	5	5	5	5	5	5	5	5	5	5	5	5	5	5	5	5	5	5	5	5	5	5	5	5	5	5	5	5	5	5	5	7	7	7	7	7	7	1	1
1001955705	1	1	2	1	1	1	1	4	4	4	5	4	5	3	4	3	3	4	3	4	5	5	3	5	4	3	3	5	3	5	4	5	4	4	4	3	4	3	5	5	5	5	4	5	0	1
1001955705	2	1	2	1	3	1	1	4	4	4	4	3	3	4	3	3	4	4	3	4	4	3	4	3	4	4	4	3	4	4	4	3	4	4	3	4	4	3	5	5	5	5	4	5	1	1
1001955705	2	1	2	1	3	1	1	3	4	3	3	4	3	3	3	4	3	3	3	3	4	3	3	3	3	3	4	3	3	4	3	3	3	3	3	3	3	4	4	5	4	4	4	4	0	4
1001955705	2	1	2	1	1	1	1	4	4	4	4	5	5	3	4	4	3	3	2	2	3	2	2	3	4	3	4	3	3	5	3	3	1	1	1	3	2	3	3	4	4	5	6	5	1	2
1001955705	1	1	2	1	2	1	1	4	5	4	5	5	5	5	4	5	5	5	4	4	4	4	4	4	3	4	4	4	4	4	4	4	4	4	4	4	4	5	6	6	6	5	5	5	0	2
1001955705	2	1	2	1	3	1	1	5	3	5	5	5	5	5	5	5	3	5	4	4	5	4	3	5	5	5	5	4	5	5	5	5	5	5	5	5	5	5	6	5	5	4	4	4	0	1
1001955705	2	1	2	1	3	1	2	4	4	4	4	4	4	4	4	4	4	4	4	4	4	4	4	4	4	4	4	4	4	4	4	4	4	4	4	4	4	4	4	4	4	4	4	5	1	3
1001955705	2	1	2	1	2	1	1	5	5	5	5	5	5	5	5	5	5	5	5	5	5	5	5	5	5	5	5	5	5	5	5	4	3	4	4	5	5	5	6	6	5	5	7	6	1	2
1001955705	2	1	2	1	3	1	1	4	4	3	3	4	5	4	3	4	4	2	3	3	2	4	4	5	4	4	4	3	3	4	3	4	5	4	3	3	3	3	4	4	3	3	3	5	1	1
1001955705	2	1	2	1	3	1	1	5	5	5	4	4	3	3	4	4	5	4	4	3	3	4	4	4	4	3	4	3	4	5	5	5	5	5	5	5	5	3	5	6	6	5	5	4	1	6
1001955705	1	1	2	1	1	1	1	5	5	5	5	5	5	5	5	5	5	5	3	3	3	3	2	4	4	4	3	3	4	5	5	5	5	5	4	4	5	5	7	7	7	7	7	7	0	1
1001955705	2	1	2	1	2	1	1	4	4	3	4	3	4	5	5	3	4	3	2	2	3	4	2	3	3	2	4	4	4	5	3	4	3	3	2	4	3	3	5	5	5	6	6	6	1	2
1001955705	1	1	2	1	3	1	1	4	4	4	4	3	5	4	3	3	3	4	4	4	3	4	3	3	4	3	4	4	3	3	3	4	3	4	4	3	3	4	5	5	5	6	5	5	1	1
1001955705	1	1	2	1	3	1	1	3	3	4	3	3	3	3	3	3	3	3	3	3	4	3	3	4	3	3	3	3	3	3	4	2	5	4	4	3	3	4	4	5	6	5	5	4	1	6
1001955705	2	2	2	1	3	1	1	3	4	4	2	2	4	4	4	5	4	4	4	5	4	2	5	4	5	4	4	4	3	3	4	3	4	4	5	4	4	5	5	7	4	4	3	2	0	1
1001955845	1	1	2	1	3	1	1	4	4	4	4	4	4	4	4	4	4	4	4	4	4	4	4	4	4	4	4	4	4	4	4	4	4	4	4	4	4	4	6	6	6	6	6	6	0	1
1001955845	1	1	2	1	3	1	2	5	4	4	4	3	4	4	4	4	4	4	4	3	3	3	2	3	3	4	4	4	3	4	4	4	4	4	3	4	4	4	6	6	6	6	6	6	0	2
1001955845	1	2	2	1	3	1	2	5	5	5	5	5	5	5	5	5	5	5	5	4	4	5	3	5	4	5	5	5	5	4	5	4	5	4	4	4	4	4	6	6	6	6	7	7	1	6
1001955845	2	2	2	1	2	1	1	4	4	4	4	4	5	4	5	4	4	4	3	4	4	3	4	3	4	4	4	4	4	4	3	4	3	4	3	4	3	3	5	5	6	5	5	5	1	2
1001955845	1	1	2	1	3	1	2	3	3	4	4	3	3	3	4	3	3	3	3	3	3	4	3	4	2	5	3	3	4	4	2	3	4	4	3	3	4	3	5	5	4	5	5	6	0	0
1001955845	1	1	2	1	3	1	1	5	3	5	5	4	5	5	5	5	5	5	4	3	4	4	5	4	3	5	5	3	4	5	5	5	4	4	4	5	5	4	6	7	7	7	7	6	0	1
1001955845	1	2	2	1	3	1	2	3	3	3	4	2	3	2	3	2	2	3	3	3	3	2	3	3	3	2	2	3	3	3	2	2	3	2	2	3	3	3	3	4	4	3	3	3	0	1
1001955845	1	2	2	1	3	2	1	3	5	4	4	5	4	4	4	4	4	3	5	4	4	3	4	4	4	4	4	4	4	4	4	3	3	4	4	3	5	4	6	5	5	5	5	5	0	2
1001955845	1	2	2	1	3	1	2	4	5	4	4	4	5	4	5	5	5	4	3	3	4	3	3	3	4	4	4	4	4	4	5	5	5	5	4	4	4	4	7	6	6	6	6	6	1	4
1001955845	1	2	4	1	3	1	1	5	5	4	5	5	5	5	5	4	4	4	4	4	4	4	5	5	4	5	4	4	4	4	4	5	5	5	4	5	5	5	5	5	5	5	5	5	1	4
1001955845	1	1	2	1	1	1	2	5	5	5	5	5	5	5	5	5	5	5	5	5	5	3	3	5	5	5	5	5	5	5	5	5	5	5	4	5	5	5	7	7	7	7	7	7	0	0
1001955845	2	5	2	2	3	2	1	5	5	5	5	5	5	4	5	5	5	5	5	5	5	5	5	5	5	5	5	5	5	5	5	5	5	5	4	4	4	4	7	7	7	7	7	7	1	2
1001955845	1	2	2	1	2	1	1	4	4	3	4	4	5	5	4	3	5	4	5	4	5	4	4	4	3	4	5	4	4	3	3	4	3	3	4	3	4	4	4	6	4	5	6	5	1	2
1001955845	2	5	2	2	3	6	2	5	5	5	5	5	4	4	4	4	4	4	4	4	4	4	4	4	4	4	3	4	4	4	4	4	3	3	3	3	3	3	6	6	6	6	6	6	1	2
1001955845	1	1	2	1	2	1	1	5	5	5	4	5	4	4	5	5	4	5	5	5	5	5	5	4	4	3	3	5	5	5	4	5	4	5	4	4	5	5	7	6	6	7	6	7	1	1
1001955845	1	2	2	1	3	1	1	5	5	5	4	5	5	4	5	4	4	3	3	3	3	2	1	3	3	4	3	4	4	4	4	3	2	2	2	3	3	3	3	5	5	5	5	3	0	1
1001955845	2	2	2	1	3	1	1	4	4	4	4	3	4	4	4	4	3	4	3	4	4	3	2	3	3	4	3	4	4	3	3	3	3	4	3	3	3	3	5	5	4	5	6	3	1	1
1001955845	1	5	2	2	3	6	2	5	5	5	5	5	4	4	4	4	4	4	4	4	4	3	4	4	3	4	4	4	3	4	4	4	4	4	3	4	3	3	5	5	5	6	6	6	0	2
1001955845	2	2	2	1	3	1	1	3	4	2	5	3	4	2	4	3	4	3	2	3	2	2	1	4	2	2	2	3	4	4	2	3	1	1	1	2	3	3	4	4	4	4	5	5	0	0
1001955845	2	2	2	1	3	1	1	5	2	3	5	5	5	5	5	5	4	4	4	3	5	4	3	3	4	5	4	4	4	5	5	4	3	2	2	4	3	4	6	4	6	6	6	6	1	1
1001955845	1	2	2	1	2	1	2	4	3	3	5	4	4	4	4	5	4	4	3	4	4	3	3	3	3	4	4	2	3	2	4	4	4	4	3	3	4	4	3	5	5	6	5	5	0	1
1001955845	1	1	2	1	3	1	2	4	5	4	5	5	5	5	5	5	5	4	5	5	5	3	2	3	3	4	4	3	3	3	3	3	4	4	5	5	5	4	6	5	7	7	7	7	0	1
1001955845	1	1	2	1	1	1	2	3	3	3	3	3	3	3	3	3	3	3	3	3	3	3	3	3	3	3	3	3	3	3	3	3	3	3	3	3	3	3	4	4	4	4	4	4	1	1
1001955845	2	1	2	1	3	1	2	4	4	5	5	5	5	5	5	5	4	3	4	3	4	3	3	4	5	4	4	3	4	5	4	4	5	4	5	4	3	5	5	6	7	6	6	7	0	1
1001955845	1	2	2	1	2	2	1	3	4	3	3	4	5	4	4	4	3	4	4	4	4	2	4	3	3	4	4	4	3	3	4	4	3	4	4	5	4	4	5	6	5	6	6	5	0	0
1001955845	2	2	4	1	3	1	1	4	1	4	5	2	4	4	3	5	3	3	2	4	3	5	4	4	2	2	2	2	4	5	3	4	1	4	2	3	5	2	7	6	3	5	3	7	1	3
1001955845	1	1	2	1	3	2	2	4	5	5	4	5	4	5	4	3	4	3	2	2	4	4	4	5	4	4	5	4	4	3	4	4	4	4	5	5	4	4	6	5	6	4	6	6	1	2
1001955845	1	1	2	1	3	1	1	3	2	2	4	3	4	3	3	3	3	3	2	2	1	1	1	2	2	3	3	2	2	2	2	2	4	4	4	3	3	3	2	6	5	4	4	4	0	0
1001956047	2	2	4	1	3	1	1	5	5	3	4	3	4	5	4	3	4	2	1	1	4	4	5	2	5	5	3	2	2	5	5	3	2	4	1	3	4	5	7	6	4	5	6	3	1	2
1001956047	1	1	2	1	3	1	1	5	5	2	5	3	4	3	4	4	4	4	2	1	2	1	1	2	2	2	3	2	3	3	3	4	3	3	3	4	1	3	7	7	7	7	7	7	0	1
1001956047	2	1	2	1	3	1	1	4	3	3	4	4	3	3	4	4	3	2	2	3	3	2	2	4	3	4	3	4	3	3	3	3	4	3	3	3	3	4	5	5	6	5	5	4	0	0
1001956047	1	2	2	1	4	3	1	5	5	5	5	5	5	5	5	5	5	5	5	5	5	5	5	5	5	5	5	5	5	5	5	5	5	5	5	5	5	5	7	5	5	6	6	5	1	3
1001956047	2	2	2	1	3	1	1	4	4	4	2	4	4	2	2	4	4	2	4	4	2	2	2	2	3	2	2	2	2	2	4	2	4	4	4	2	2	5	5	6	4	5	6	6	1	2
1001956047	1	2	2	1	3	1	1	4	4	3	5	5	5	4	4	4	3	5	3	3	2	2	2	3	3	3	3	3	4	5	5	4	5	5	5	5	5	5	6	6	6	7	7	6	0	0
1001956047	2	3	2	1	3	2	1	3	4	3	2	2	4	4	4	5	5	2	3	2	5	4	1	2	3	3	4	3	3	2	1	1	3	3	3	3	3	4	2	5	4	4	4	1	0	0
1001956047	2	2	3	1	3	1	1	5	5	5	5	5	5	5	5	5	5	5	5	5	5	5	5	5	5	5	5	5	5	5	5	5	5	5	5	5	5	3	7	7	7	7	7	7	1	1
1001956047	2	2	2	1	3	1	1	4	5	3	5	3	2	4	2	3	5	3	5	3	2	4	3	5	4	5	3	4	2	5	4	5	5	3	4	4	3	5	7	6	4	6	5	7	1	5
1001956047	1	2	2	1	2	2	1	3	3	4	4	3	4	4	4	4	4	4	4	3	3	3	2	2	5	4	3	3	4	4	4	4	4	4	4	4	4	5	4	4	5	4	4	4	0	0
1001956047	1	5	2	2	2	4	1	2	2	2	2	2	3	3	3	3	2	2	2	2	1	1	1	2	1	1	1	1	1	1	1	1	1	1	1	1	2	1	1	1	2	2	2	2	0	0
1001956047	1	1	2	1	2	1	1	4	4	3	3	3	3	3	4	4	4	4	3	3	4	4	4	4	4	4	4	4	4	4	4	3	4	4	4	4	4	4	5	5	4	4	4	4	1	1
1001956047	2	1	2	1	1	1	2	4	4	4	4	4	4	4	4	4	4	4	4	4	4	5	5	4	4	4	3	3	3	3	4	4	4	4	3	3	4	4	6	6	6	6	6	6	1	1
1001956047	2	1	2	1	1	1	1	4	5	4	5	5	4	5	5	5	5	5	5	5	5	5	5	5	5	5	5	5	5	5	5	5	5	5	5	4	5	5	7	7	7	7	7	7	0	1
1001956047	1	2	2	1	1	1	1	4	3	4	4	3	4	3	4	4	4	3	4	2	3	4	4	5	4	3	4	3	4	3	4	3	4	4	3	3	4	4	4	4	6	5	6	5	0	1
1001956047	2	2	2	1	3	2	1	4	4	4	4	4	4	3	4	4	4	3	3	3	3	4	3	4	3	3	4	3	4	3	3	3	4	3	4	3	4	4	5	5	5	5	6	5	0	0
1001956122	2	2	2	1	3	1	2	4	4	2	5	3	5	5	5	5	5	4	3	2	3	3	2	3	3	3	4	4	3	4	4	4	2	2	2	3	4	4	5	6	6	6	6	5	0	3
1001956154	2	1	2	1	3	1	1	5	5	5	5	5	5	4	4	5	5	4	5	4	4	5	5	5	4	4	5	5	5	4	4	5	5	5	4	3	4	5	5	7	3	5	7	7	1	6
1001956154	1	1	2	1	1	1	1	4	3	4	4	5	5	4	4	4	5	5	5	4	5	5	4	4	3	5	4	5	4	4	4	4	4	5	4	5	4	5	6	7	6	7	6	5	0	3
1001956154	2	2	2	1	3	1	1	5	4	4	4	4	5	5	5	5	4	4	5	5	4	5	2	4	4	4	4	4	4	4	4	4	4	4	4	5	4	5	6	7	5	7	7	6	1	1
1001956154	2	3	2	1	3	1	1	5	4	3	5	3	5	5	5	3	3	4	4	5	5	5	5	5	3	4	4	5	5	5	4	5	5	4	4	5	5	5	6	7	6	6	7	6	1	4
1001956154	2	1	2	1	3	1	1	2	2	1	4	2	3	3	3	3	3	5	2	2	3	1	2	3	4	2	3	3	2	4	4	2	2	3	4	3	2	4	3	6	6	5	6	5	0	0
1001956154	1	1	2	1	1	1	1	5	5	5	5	5	5	5	5	5	5	5	4	5	5	5	5	3	5	5	4	4	5	5	5	5	2	5	4	5	5	4	6	7	7	7	7	7	1	6
1001956154	2	1	2	1	3	1	1	4	3	4	4	4	4	4	3	3	4	4	2	2	4	3	4	3	5	4	3	3	4	4	4	4	4	4	4	4	4	4	4	5	5	5	5	5	1	1
1001956154	2	1	2	1	3	1	1	4	4	3	4	4	5	5	5	4	4	4	3	3	2	2	2	3	4	4	3	3	4	3	4	4	5	5	5	4	4	5	4	6	6	6	6	5	0	0
1001956154	2	1	2	1	2	1	1	4	2	4	5	5	4	5	3	3	4	4	2	2	3	4	3	4	2	3	4	4	4	5	4	3	2	2	4	5	2	2	6	5	6	3	6	4	0	0
1001956154	2	2	2	1	3	1	1	3	3	4	4	3	3	3	4	3	4	3	4	3	4	3	4	3	3	3	4	3	3	3	3	4	3	3	3	4	3	3	4	4	4	5	4	4	0	1
1001956154	1	1	2	1	3	1	1	2	2	2	2	2	2	2	2	2	1	2	1	1	1	2	1	2	1	1	1	1	2	1	1	1	1	2	1	1	2	1	1	2	1	2	1	2	0	0
1001956154	2	3	2	2	1	2	1	3	4	3	3	4	4	4	4	4	5	4	3	3	4	3	3	3	4	4	3	5	3	4	3	3	4	3	3	3	4	3	5	6	5	4	5	4	0	2
1001956154	2	2	2	1	3	1	1	4	5	4	5	5	5	4	5	4	5	5	4	4	4	3	5	4	5	4	5	4	4	4	4	4	5	5	4	4	5	4	6	7	5	6	5	5	0	2
1001956154	1	2	2	2	2	2	1	4	4	5	3	3	5	4	3	5	3	5	5	4	5	4	4	3	5	4	3	5	3	5	4	4	3	5	4	5	4	3	5	5	4	5	6	5	1	2
1001956154	1	1	2	1	3	3	1	4	5	4	4	4	5	5	5	4	5	5	4	5	4	5	4	5	4	4	4	4	5	5	5	4	5	4	5	5	5	4	6	5	4	6	5	6	1	2
1001956309	1	1	2	1	3	1	1	4	3	4	5	4	5	5	5	3	5	5	2	2	4	2	2	4	4	5	5	5	5	5	5	4	4	5	5	5	5	5	7	7	7	6	6	7	0	1
1001956309	2	2	2	1	3	1	1	5	5	4	5	5	5	4	4	4	4	5	4	4	3	4	2	3	4	4	4	3	5	4	4	4	5	4	4	4	4	4	5	6	7	5	6	5	1	1
1001956309	2	2	2	1	3	1	1	5	5	5	5	5	5	5	5	5	5	5	5	5	5	5	5	5	5	5	5	5	5	5	5	5	5	5	5	5	5	5	7	7	7	7	7	7	1	1
1001956309	2	2	2	1	3	1	1	3	3	3	4	4	4	3	4	3	3	4	3	2	2	3	2	2	2	3	3	2	4	4	4	4	3	2	3	3	3	4	4	5	4	5	3	4	1	1
1001956309	2	2	2	1	3	2	1	4	5	5	5	5	5	4	5	4	4	5	4	5	3	3	3	3	5	4	4	4	3	3	3	4	5	5	5	4	4	5	7	7	7	6	6	6	0	0
1001956309	2	1	2	1	3	1	2	5	4	3	4	5	5	3	5	4	4	5	2	2	2	2	2	3	4	4	3	4	4	4	5	4	3	3	2	3	5	4	5	6	7	6	5	6	1	2
1001956309	2	2	2	1	3	1	1	4	4	4	4	3	4	4	4	4	4	3	3	3	3	3	2	3	4	4	4	4	4	4	4	4	4	4	4	4	4	4	5	5	5	5	5	5	1	1
1001956309	2	2	2	1	3	1	1	4	3	3	4	3	4	5	4	4	5	4	5	4	5	5	4	3	4	4	4	3	5	5	5	4	5	4	4	4	4	5	5	4	5	7	7	5	0	0
1001956309	1	2	2	1	3	1	1	4	4	4	4	4	4	4	4	4	4	5	4	4	3	2	2	2	4	3	3	3	3	4	3	4	4	4	4	4	4	4	7	7	7	7	7	7	0	0
1001956309	2	2	2	1	3	1	1	4	4	5	4	4	3	3	2	3	3	5	3	3	3	2	2	2	2	2	3	3	4	4	4	3	3	3	2	3	3	3	6	5	5	6	5	6	0	0
1001956309	2	2	2	1	3	1	1	5	5	4	4	5	4	4	5	4	4	4	5	4	4	3	3	4	4	4	4	4	3	4	4	4	5	5	5	4	4	5	6	7	7	7	7	7	1	1
1001956309	2	2	2	1	3	1	1	3	2	3	4	3	5	4	4	4	5	3	2	1	3	2	1	3	4	4	4	3	2	2	3	2	2	2	2	4	2	4	3	4	4	4	3	3	1	1
1001956309	1	2	2	1	2	1	1	4	5	4	3	4	5	4	5	5	5	4	3	4	4	4	3	4	4	5	5	4	4	3	5	5	4	5	3	3	4	5	6	6	5	6	3	4	1	1
1001956309	2	2	2	1	3	1	1	4	3	3	5	5	5	5	5	3	3	4	3	3	3	2	2	2	3	2	2	2	2	2	5	3	4	4	4	4	4	4	6	6	7	6	6	6	0	0
1001956309	2	2	2	1	3	1	2	3	4	4	4	3	3	5	4	4	4	3	3	5	4	3	3	4	5	4	3	3	3	4	3	4	4	4	4	3	3	4	5	6	6	5	5	5	1	4
1001956309	2	1	2	1	3	1	2	4	4	4	3	3	3	3	3	3	4	4	4	4	4	1	1	2	4	5	4	5	4	4	4	3	4	2	2	2	4	4	5	6	6	6	6	6	0	1
1001956309	1	2	2	1	2	2	1	5	5	5	5	5	5	5	5	5	5	5	5	5	1	1	1	1	1	1	5	1	1	5	5	1	5	5	5	5	5	5	7	7	7	7	7	7	0	0
1001956309	2	2	2	1	3	1	1	4	4	3	4	4	4	3	4	4	3	3	3	4	3	3	3	3	3	3	3	3	4	4	4	4	2	3	3	3	3	3	5	5	5	4	4	4	0	1
1001956309	1	2	2	1	3	1	1	4	4	3	4	4	4	4	4	3	3	4	3	3	3	3	3	3	3	3	3	3	4	3	3	3	2	3	3	3	3	3	4	5	4	5	4	5	1	1
1001956367	2	1	2	1	2	1	2	4	4	4	3	3	3	4	3	3	4	4	3	3	3	3	3	3	3	3	3	3	3	4	3	4	5	5	5	5	5	5	4	4	4	4	4	5	0	1
1001956405	2	1	2	1	2	1	1	4	3	4	4	4	4	4	4	3	4	4	3	3	4	3	3	3	3	4	4	3	3	4	4	3	4	4	3	4	4	4	5	5	5	5	5	5	1	2
1001956405	2	1	2	1	3	1	1	4	4	4	5	5	4	4	4	4	4	4	3	4	3	4	3	3	2	4	4	4	5	5	4	4	5	5	5	5	5	5	6	6	6	6	7	6	1	1
1001956405	1	2	3	1	3	1	1	4	4	5	4	5	4	4	4	4	4	4	4	4	5	4	4	5	5	4	4	5	4	3	4	5	4	4	4	4	4	4	6	5	6	6	6	6	1	2
1001956405	1	1	2	1	3	1	2	3	3	4	4	3	3	4	3	3	4	3	3	4	3	2	2	4	4	4	4	4	4	3	3	3	3	4	4	3	3	3	4	4	5	5	4	5	0	1
1001956405	2	1	2	1	2	1	1	4	4	4	4	4	4	4	4	4	4	4	4	4	4	4	3	4	4	4	4	4	4	4	4	4	3	4	3	4	3	4	5	5	5	5	5	5	1	1
1001956405	2	2	2	1	2	1	1	5	5	5	5	4	5	5	5	5	5	5	5	5	5	3	2	5	5	5	5	5	5	5	5	5	3	3	3	3	4	5	6	4	6	6	6	6	1	3
1001956405	2	1	2	1	2	1	1	4	3	4	4	3	4	4	4	4	4	4	3	3	3	3	2	3	3	4	4	3	3	4	4	4	4	4	4	3	4	3	5	5	6	7	7	7	0	0
1001956405	2	1	2	1	1	1	1	3	4	4	4	4	3	3	4	3	3	3	2	2	3	1	1	2	2	2	3	2	3	3	3	2	3	3	3	4	3	4	4	4	5	4	4	4	0	0
1001956405	2	1	1	1	3	1	1	4	4	3	5	5	3	3	4	3	3	3	3	3	4	4	4	3	3	3	3	4	4	4	4	4	5	5	5	4	4	5	5	5	6	5	5	5	1	2
1001956405	2	1	1	1	2	1	1	5	5	4	4	4	4	5	4	3	3	5	1	1	1	1	1	3	2	4	4	3	3	3	3	3	4	4	4	4	5	3	6	6	4	4	4	4	0	0
1001956405	1	2	2	1	3	1	2	4	5	4	3	4	4	5	3	4	5	4	5	3	4	4	3	5	4	5	4	3	4	4	5	3	4	5	3	4	5	3	6	6	7	5	6	7	1	1
1001956405	2	1	1	1	2	1	1	4	4	3	3	4	4	4	4	4	4	4	2	2	3	3	4	3	3	3	3	3	4	4	3	3	2	2	2	3	3	3	3	4	5	5	5	5	1	1
1001956405	2	1	2	1	3	1	1	5	4	3	5	4	5	4	5	3	4	3	2	2	3	4	2	3	3	2	4	3	4	4	5	4	3	3	2	4	5	4	6	7	5	5	6	7	1	1
1001956405	2	2	1	1	3	1	2	4	4	4	4	4	4	4	4	4	4	4	4	4	3	2	2	4	4	4	4	3	4	3	4	3	3	3	3	4	3	4	6	5	5	5	5	5	1	1
1001956405	2	2	2	1	3	1	1	3	3	4	4	4	4	4	4	4	4	3	3	5	3	2	3	4	4	4	3	2	3	4	3	4	3	4	4	4	4	4	5	5	5	5	4	5	1	1
1001956405	2	5	2	2	2	2	1	4	4	4	4	4	3	4	3	4	3	3	3	2	5	5	4	4	5	5	4	4	5	3	4	3	5	4	5	2	5	4	6	6	6	5	5	5	1	2
1001956705	2	1	2	1	3	1	1	4	3	3	4	4	4	4	4	4	4	4	3	4	4	3	4	4	4	3	3	3	3	3	4	3	3	3	4	3	4	4	5	5	6	5	5	5	1	1
1001956772	1	2	2	1	1	1	1	3	3	4	4	3	3	4	3	4	3	4	4	4	3	3	3	3	3	3	3	4	3	3	2	2	4	3	3	3	3	4	5	3	6	2	5	4	1	1
1001956772	2	2	2	1	3	1	1	4	4	4	4	4	4	4	4	4	4	4	4	4	4	5	4	4	4	4	4	4	4	4	4	4	4	4	4	4	4	4	6	6	6	6	6	5	0	1
1001956772	1	2	2	1	1	2	1	4	4	4	3	4	4	4	4	4	4	4	4	4	4	3	3	3	3	4	3	3	3	3	3	3	3	3	3	3	3	3	5	4	7	7	7	6	0	2
1001956772	1	2	2	1	3	1	1	4	5	4	5	5	4	5	5	5	4	5	4	4	5	4	4	4	4	4	5	5	4	5	5	5	4	4	5	4	5	5	6	7	7	7	6	5	1	1
1001956772	1	1	2	1	2	1	1	3	2	2	5	3	5	4	4	4	5	4	1	1	3	3	1	4	4	4	3	3	3	3	1	2	4	4	4	4	2	3	4	4	6	4	5	7	1	3
1001956772	2	1	2	1	2	2	1	5	5	5	5	5	5	5	5	5	5	5	5	5	5	5	5	5	5	5	5	5	5	5	5	5	4	5	4	4	5	4	6	6	6	6	6	6	1	4
1001956772	1	2	2	1	3	1	1	4	4	4	4	4	5	3	5	5	5	5	3	3	4	3	2	3	2	3	4	3	3	4	4	4	3	3	2	4	4	4	6	6	6	6	6	6	0	0
1001956772	2	2	2	1	3	1	1	3	2	3	2	2	3	3	3	2	2	3	3	2	3	3	3	3	3	3	3	2	2	3	3	3	2	2	2	3	2	2	3	4	4	3	4	3	1	2
1001956772	1	2	2	1	3	1	1	4	4	3	3	4	3	3	3	3	3	5	2	5	3	2	4	5	3	5	3	4	5	3	5	3	3	4	4	5	2	5	4	6	5	5	6	6	1	2
1001956772	2	2	2	1	3	1	1	4	4	3	3	4	3	3	3	3	3	3	2	2	3	3	2	3	2	3	4	3	3	3	3	3	3	3	3	3	3	3	4	4	4	4	4	5	0	1
1001956772	1	2	2	1	3	1	1	5	5	5	5	5	5	5	5	5	5	5	5	5	5	5	5	5	5	5	5	5	5	5	5	5	5	5	5	5	5	5	7	7	7	7	7	7	0	1
1001956772	1	2	2	1	1	1	1	4	4	4	4	4	4	4	4	4	4	3	3	3	3	3	2	3	3	3	3	3	3	3	3	4	4	3	3	3	3	3	5	5	5	5	5	5	0	2
1001956772	2	2	2	1	2	1	1	5	4	5	4	3	5	4	3	5	3	5	4	4	3	5	4	5	4	3	5	3	4	5	4	5	3	4	5	3	4	4	6	7	5	6	6	5	1	1
1001956772	1	2	2	1	3	1	1	4	4	4	4	4	3	4	4	4	4	4	5	4	5	3	4	4	4	4	3	4	3	3	4	4	4	3	4	3	4	4	6	6	5	5	5	6	1	4
1001956968	1	1	3	1	2	1	1	5	5	5	5	5	5	5	5	5	5	4	4	5	4	5	5	4	4	4	4	4	4	5	5	5	5	5	5	5	5	5	6	6	7	6	7	6	1	5
1001956968	2	1	3	1	2	1	1	5	5	5	5	5	5	5	5	5	5	5	5	5	5	5	5	5	5	5	5	5	5	5	5	5	5	5	5	5	5	5	7	7	7	6	7	7	1	4
1001956968	2	2	3	1	2	1	1	5	5	5	5	5	5	5	5	5	5	5	5	5	5	3	4	4	4	4	3	5	4	3	3	4	5	5	5	5	5	4	6	5	6	5	6	7	1	4
1001956968	2	1	3	1	2	1	1	3	3	3	3	3	3	3	3	3	3	4	2	2	3	3	2	3	3	3	2	2	2	2	2	3	3	2	2	2	2	3	4	5	6	5	5	5	1	1
1001956968	2	2	3	1	2	1	2	3	3	3	3	3	3	3	3	4	3	4	2	3	4	3	2	3	3	3	3	3	3	3	4	3	3	3	3	4	3	3	4	4	4	4	4	4	0	1
1001956968	2	2	3	1	2	1	1	4	5	4	5	5	4	4	4	3	4	4	5	4	3	4	4	5	4	4	5	5	5	5	5	5	5	5	5	5	4	4	5	5	5	6	6	7	1	2
1001956968	2	1	3	1	1	1	1	4	3	5	5	5	2	3	5	2	3	4	1	5	4	3	2	5	2	5	4	3	4	5	5	4	5	5	5	3	4	3	6	7	7	6	7	5	1	1
1001956968	1	2	3	1	2	1	1	3	5	4	5	5	5	5	5	4	5	5	4	4	5	5	5	5	5	4	5	4	4	5	4	5	4	4	4	4	5	5	5	5	5	6	5	6	1	3
1001956968	2	2	2	1	3	2	1	4	4	3	5	3	4	3	5	4	4	4	5	4	3	3	5	4	4	2	3	3	4	3	5	4	4	4	4	4	5	5	5	7	6	6	6	6	0	1
1001956968	2	1	3	1	2	1	1	5	5	4	3	3	4	5	3	3	2	4	3	3	3	4	3	3	5	3	3	3	3	4	4	4	3	3	4	3	5	3	3	3	6	5	5	6	1	2
1001956968	2	2	3	1	2	1	1	4	5	5	5	5	5	5	5	5	5	5	2	2	5	5	3	5	5	5	5	5	5	5	5	5	5	5	5	5	5	5	7	6	7	7	7	7	1	1
1001956968	2	2	3	1	2	1	1	5	5	5	5	5	5	5	5	5	5	5	2	5	3	3	3	5	5	5	5	3	5	5	5	5	5	5	5	5	5	5	7	4	4	5	4	5	0	0
1001956968	2	2	3	1	2	1	1	5	5	5	5	5	5	5	5	5	5	5	2	5	3	3	3	5	5	5	5	3	5	5	5	5	5	5	5	5	5	5	7	4	4	5	4	5	0	0
1001956968	1	2	3	1	3	1	1	5	4	4	3	5	4	3	4	4	3	5	3	4	4	4	5	3	3	4	4	4	3	4	3	4	3	3	3	4	3	3	7	6	4	6	6	6	1	2
1001956968	2	2	3	1	3	1	1	5	5	3	5	5	5	5	5	5	5	5	5	4	4	5	5	5	4	4	4	5	4	4	5	5	5	5	5	5	5	4	7	7	7	7	7	7	1	1
1001956968	2	1	3	1	2	1	1	4	5	3	5	5	4	3	4	3	4	3	2	2	3	4	4	4	3	4	4	3	5	4	4	3	3	3	4	3	5	5	7	7	7	6	6	6	0	1
1001956968	1	2	3	1	1	2	1	4	3	5	3	2	4	4	4	4	3	4	3	4	4	4	2	1	1	4	5	4	4	4	4	4	2	5	4	4	3	2	6	4	7	7	7	7	1	3
1001956968	2	2	3	1	2	1	1	2	2	2	2	2	2	2	2	2	2	2	2	2	2	2	2	2	2	2	2	2	2	2	2	2	2	2	2	2	2	2	2	2	2	2	2	2	0	0
1001956968	1	2	3	1	2	1	1	4	5	5	5	4	4	5	4	5	4	4	4	4	4	4	4	4	4	4	4	5	4	4	5	4	4	5	4	4	4	5	6	5	5	5	7	6	0	1
1001956968	2	2	3	1	2	1	1	4	4	4	5	4	4	5	4	4	4	3	3	4	3	3	3	3	4	4	5	4	3	4	3	4	5	5	5	4	4	4	6	7	7	7	7	7	1	1
1001957107	2	1	3	1	1	2	1	3	2	4	1	4	1	2	5	3	4	4	2	5	4	5	5	4	4	4	3	4	3	5	4	5	4	4	3	4	4	4	5	6	5	6	4	6	1	3
1001957107	1	5	3	2	2	4	1	4	4	4	4	4	4	4	4	4	4	4	4	4	4	4	4	4	4	4	4	4	4	5	5	4	4	4	4	5	4	5	6	6	6	6	6	6	1	4
1001957107	2	2	3	1	3	4	1	4	4	4	5	4	4	5	5	5	4	5	4	4	3	4	4	4	5	3	4	4	4	5	5	5	4	5	5	4	5	5	6	6	7	6	6	7	1	2
1001957107	1	3	3	1	3	2	1	5	5	5	5	5	5	5	5	5	5	5	5	3	3	3	5	5	5	5	5	5	5	5	5	5	5	5	5	5	5	5	7	7	7	7	7	7	0	0
1001957107	1	5	3	2	5	6	1	5	4	2	1	4	5	5	5	5	4	2	1	2	3	4	3	2	5	5	4	5	5	5	2	4	5	2	5	5	1	3	7	6	6	4	6	5	1	1
1001957107	1	5	3	2	3	4	1	4	4	4	5	5	5	4	4	4	5	5	4	2	3	2	2	4	4	2	3	2	3	2	4	3	4	4	4	4	4	5	6	6	6	6	6	6	0	0
1001957107	2	2	3	1	1	1	1	5	4	4	3	4	3	3	3	3	3	4	3	3	3	3	3	3	3	4	3	2	3	3	4	3	3	3	4	3	3	4	4	4	4	5	4	4	1	1
1001957107	2	2	3	1	3	1	2	5	5	5	4	5	5	5	5	5	5	5	5	4	2	3	2	3	3	3	3	3	3	3	3	3	3	3	3	4	4	5	7	7	7	7	7	7	1	3
1001957107	1	1	3	1	2	1	1	3	4	4	4	5	3	4	4	4	4	4	3	3	4	4	4	4	4	4	4	4	4	4	3	4	3	3	3	3	3	4	5	6	6	6	6	5	0	2
1001957107	2	2	3	1	3	1	1	4	4	4	4	3	4	4	4	4	4	4	3	1	1	2	1	2	2	2	2	2	4	4	4	4	3	1	2	2	2	2	3	6	3	1	1	1	0	1
1001957107	1	5	3	2	4	6	1	5	5	5	5	5	5	5	5	5	5	5	5	5	5	5	5	5	5	5	5	5	5	5	5	5	3	5	5	5	5	5	7	7	7	7	7	7	1	5
1001957107	2	2	3	1	2	2	1	5	5	5	5	5	5	5	5	4	4	4	4	3	3	4	4	5	5	5	4	4	4	4	4	4	3	4	5	4	4	4	6	6	6	6	5	5	1	1
1001957107	2	2	3	1	3	2	1	4	4	4	5	5	5	5	5	5	4	5	3	3	4	4	5	4	4	5	5	4	4	5	5	5	5	5	5	5	5	5	7	6	6	6	6	6	1	1
1001957107	2	1	2	1	2	1	1	5	5	5	5	5	5	5	5	5	5	5	5	5	5	5	5	5	5	5	5	5	5	5	5	5	5	5	5	5	5	5	7	7	7	7	7	7	1	1
1001957107	1	5	2	2	4	6	1	4	4	4	5	5	4	4	4	4	4	5	4	4	3	3	3	3	4	4	4	4	4	4	4	3	3	3	2	3	3	3	5	4	5	5	5	5	1	1
1001957107	1	1	3	1	3	1	1	4	3	4	3	4	4	3	4	3	4	4	3	3	3	3	3	3	3	2	3	3	3	3	4	3	3	3	3	4	3	3	5	4	4	4	4	4	1	0
1001957107	2	2	3	1	3	1	1	5	5	5	5	5	5	5	5	5	5	5	5	5	5	5	5	5	5	5	5	5	5	5	5	5	5	5	5	5	5	5	7	7	6	7	7	7	1	1
1001957107	2	2	3	1	3	1	1	5	5	5	5	5	5	5	5	5	5	5	5	5	5	5	5	5	5	5	5	5	5	5	5	5	5	5	5	5	5	5	7	7	7	7	7	7	1	1
1001957107	1	1	3	1	2	1	1	3	2	2	3	3	4	5	4	3	3	3	3	4	4	3	5	4	3	4	4	3	3	3	4	3	3	5	3	3	2	3	4	5	4	5	3	2	0	1
1001957279	2	1	2	1	2	1	1	3	3	3	3	3	4	3	3	3	3	3	3	3	4	2	2	3	3	3	3	3	3	3	3	3	3	3	3	3	3	3	4	5	4	4	4	4	0	1
1161204522	1	2	2	1	2	1	1	3	3	3	4	3	5	4	4	3	4	3	2	3	3	4	4	3	3	2	3	4	3	4	3	3	4	2	3	3	4	4	3	4	5	4	5	4	0	1
